# Supplementary material for: Survival prediction in gliomas based on MRI radiomics combined with clinical factors and molecular biomarkers
Source: PeerJ. 2025 Aug 20;13:e19906. doi: 10.7717/peerj.19906 (PMC12374691; doi:10.7717/peerj.19906)
Supplement: Supplemental Information 1 [file peerj-13-19906-s001.r]

setwd('F:/')							
getwd()							
library(glmnet)							
library(survival)							
library(survminer)							
install.packages('rms')							
library(rms)							
library(readr)							
#ICC analysis							
install.packages('irr')							
library(irr)							
fpath <- choose.files("feature1.csv")							
feature_1 <- read_csv(fpath)							
fpath <- choose.files("feature2.csv")							
feature_2 <- read_csv(fpath)							
len <- 3562							
icc_val<-vector(length=3562)							
thr <- 0.75							
selected <- feature_1[feature_1$casename %in% feature_2$casename,]							
for (i in 2:3562){							
  ratings <- cbind(selected[,i],feature_2[,i])							
  icc <- icc(ratings, model = "twoway", 							
             type = "agreement", 							
             unit = "single", r0 = 0, conf.level = 0.95)							
  icc_val[i] <- icc$value							
}							
Index <- which(icc_val > thr)							
dim(icc_val)=c(1,3562)							
write.csv(icc_val,file='F:/icc_val.csv')							
a<-dt[,1:8]							
b<-dt[,9:2836]							
b<-as.matrix(b)							
c<-scale(b,center=T,scale=T)							
dt3<-as.data.frame(cbind(a,c))							
dt8<-read.csv('F:/vali-dt2.csv',header=T,skipNul=T)							
a<-dt8[,1:8]							
b<-dt8[,9:2836]							
b<-as.matrix(b)							
c<-scale(b,center=T,scale=T)							
dt9<-as.data.frame(cbind(a,c))							
# univariate cox							
set.seed(99)							
outTab<-data.frame()							
outTab_UniCox<-data.frame()							
y<-Surv(time=train$OS,event=train$Status==2)							
for (i in colnames(train[,9:2836])) {							
  cox<-coxph(y~train[,i],data = train)							
  coxSummary<-summary(cox)							
  outTab<-rbind(outTab,cbind(variables=i,HR=coxSummary$coefficients[,"exp(coef)"],							
                             z=coxSummary$coefficients[,"z"],							
                             pvalue=coxSummary$coefficients[,"Pr(>|z|)"]))							
  if(coxSummary$coefficients[,"Pr(>|z|)"]>0.05)							
    print(i)							
  else							
    outTab_UniCox=rbind(outTab_UniCox,cbind(i=i,coxSummary$coefficients[,"Pr(>|z|)"]))							
}							
dim(outTab_UniCox)							
dt_new <- data.frame(train$OS,train$Status)							
for (o in outTab_UniCox$i) {							
  dt_new=cbind(dt_new,cbind(subset(train,select = o)))							
}							
#LASSO							
set.seed(99)							
x<-as.matrix(dt_new[,c(3:815)])							
y<-data.matrix(Surv(dt_new$train.OS,dt_new$train.Status))							
fitcv<-cv.glmnet(x,y,family="cox",alpha=1,nfolds = 10)							
print(fitcv)							
tiff(file="lambda.tiff",width = 18,height = 12,units = "cm",							
     compression = "lzw",bg="white",res = 600)							
plot(fit,xvar="lambda",label=T)##xvar为x轴命名							
dev.off()							
plot(fitcv)							
fitcv$lambda.min							
fitcv$lambda.1se							
which(coef(fitcv,s="lambda.min")!=0)							
which(coef(fitcv,s="lambda.1se")!=0)							
z<-dt_new[,1:2]							
b<-x[,c(1 ,  6 ,  9,  73 , 76, 107, 116, 159 ,200 ,225,							
        265, 340, 425, 468, 482, 494, 513, 546, 549, 559,							
        561 ,571,613, 618 ,624, 668, 669 ,693, 766,							
        783, 812)]							
lasso_dt<-cbind(z,b)							
ftrain<-coxph(Surv(train.OS,train.Status)~.,data = lasso_dt)							
sum.surv<-summary(ftrain)							
sum.surv							
train_c_index<-sum.surv$concordance							
train_c_index<-round(train_c_index,3)							
train_c_index							
ftest<-coxph(Surv(OS,Status)~predict(ftrain,newdata=test),data=test)							
sum.surv<-summary(ftest)							
sum.surv							
test_c_index<-sum.surv$concordance							
test_c_index<-round(test_c_index,3)							
test_c_index							
summary(ftest)							
fvali<-coxph(Surv(OS,Status)~predict(ftrain,newdata=dt9),data=dt9)							
summary(fvali)							
sum.surv<-summary(fvali)							
sum.surv							
vali_c_index<-sum.surv$concordance							
vali_c_index<-round(test_c_index,3)							
vali_c_index							
# high-low risk stratification chart							
riskScore<-predict(ftrain,type = "risk",newdata =lasso_dt )							
dt2<-cbind(riskScore,lasso_dt)							
p<-median(dt2$riskScore)							
m<-dt1[,1]							
group<-ifelse(m>p,"high","low")							
datacut2<-cbind(group,dt2[,2:3])							
fit2<- survfit(Surv(OS, Status) ~ group, data = datacut2)							
theme_set(theme_light())							
ggsurvplot( fit2,							
            title = "Survival Curve", 							
            ggtheme = theme(plot.title = element_text(hjust = 0.5),							
                            legend.text=element_text(size=14)),							#调整字体大小
            linetype = 1, 							
            surv.median.line = "hv", 							
            xlab = "Time", 							
            ylab = "Survival probability", 							
            legend = c(0.8,0.85), 							
            font.legend=c(17),							
            legend.title = "riskscore", 							
            legend.labs = c("high", "low") , 							
            break.time.by = 1000,							
            xlim = c(0,5000), 							
            break.y.by = .25,							
            axes.offset = T, 							
            conf.int = TRUE,							
            conf.int.alpha = .3,							
            pval = TRUE, 							
            pval.size = 6,							
            pval.coord = c(100,.2),   							
            palette = c("#E7B800","#2E9FDF"), # 设置调色板							
            risk.table = T, 							
            risk.table.fontsize=6,							
            risk.table.col = c(1),							
            fontsize = 4,							
            font.x=c(14,'bold','darkred'),							
            font.y=c(14,'bold','darkgreen'),							
            font.xtickslab=c(12,'plain','blue'),							
            font.title=c(20,'bold','black'),							
            font.ytickslab=c(12,'plain','blue'),							
            tables.theme=theme(axis.text.x = element_text(size=16),							
                               axis.text.y = element_text(size=16),							
                               axis.title.y = element_text(size=14),							
                               axis.title.x = element_text(size=14),							
                               plot.title = element_text(size=15))							
            
            
)							
dev.off()							
riskScore1<-predict(fvali,type = "risk",newdata =dt9)							
dt10<-cbind(riskScore1,dt9)							
m<-dt10[,1]							
group<-ifelse(m>1.143,"high","low")							
datacut2<-cbind(radscore,dt8[,8:9])							
fit2<- survfit(Surv(OS, Status) ~ group, data = datacut2)							
ggsurvplot( fit2,							
            linetype = 1, 							
            surv.median.line = "hv", 							
            palette = "aaas" , 							
            xlab = "Time", 							
            ylab = "Survival probability", 							
            title = "",							
            legend = c(0.8,0.9), 							
            legend.title = "radscore", 							
            legend.labs = c("high", "low") , 							
            break.time.by = 1000,							
            xlim = c(0,2500), 							
            break.y.by = .25,							
            axes.offset = T, 							
            conf.int = TRUE,							
            conf.int.alpha = .3,							
            pval = TRUE, 							
            pval.size = 3,							
            pval.coord = c(100,.3),           							
            risk.table = T, 							
            risk.table.col = c(1),							
            fontsize = 4,							
)							
dev.off()							
# multivariate analysis							
fit<-coxph(Surv(train.OS,train.Status==2)~age+IDH.Status+MGMT.Status+Grade, data =dt11)							
summary(fit)							
# subgroup risk stratification map							
windowsFonts(Times_New_Roman=windowsFont("Times New Roman"))							
tiff(file="F:/gender-female.tiff",width = 10,height = 8,units = "cm",							
     compression = "lzw",bg="white",res = 600)							
dt1<-read.csv('F:/female.csv',header=T,skipNul=T) 							
p<-median(dt1$riskScore)							
m<-dt1[,1]							
group<-ifelse(m>p,"high","low")							
datacut2<-cbind(group,dt1[,2:3])							
fit2<- survfit(Surv(OS, Status) ~ group, data = datacut2)							
theme_set(theme_light())							
ggsurvplot(fit2, data =datacut2, 							
           title = "Gender:female (Cut-off=1.143)", 							
           ggtheme = theme(plot.title = element_text(hjust = 0.5)),							
           legend.labs = c("High Risk","Low Risk"),							
           legend = 'top', 							
           legend.title='',# 图例位置							
           xlab = "Time(days)",							
           break.time.by = 1000,							
           xlim = c(0,3000), 							
           pval = TRUE, 							
           pval.size = 3,							
           pval.coord = c(100,.10),   							
           pval.method = TRUE,							
           pval.method.coord = c(100,.2), # 统计学方法文本的位置							
           palette = c("#E7B800","#2E9FDF"), # 设置调色板							
           font.x=c(14,'bold','darkred'),							
           font.y=c(14,'bold','darkgreen'),							
           font.xtickslab=c(12,'plain','blue'),							
           font.title=c(16,'bold','black'),							
           font.ytickslab=c(12,'plain','blue')							
)							
dev.off()          							
#Nomogram,calibration diagram,decision curve drawing							
dd<-datadist(dt5)							
options(datadist='dd')							
dt5<-read.csv('F:/dt5.csv',header=T,skipNul=T) 							
str(dt5)							
for(i in names(dt5)[c(6:9)]){dt5[,i]<-as.factor(dt5[,i])}							
coxmodel<-cph(Surv(OS,Status) ~Grade+age+IDH.Status+MGMT.Status+riskScore ,data = dt5,x=T,y=T,surv=T)							
med<-Quantile(coxmodel)							
str(med)							
survival<-Survival(coxmodel)							
nom <- nomogram(coxmodel, fun=list(function(x) survival(365,  x),							
                                   function(x) survival(730, x), 							
                                   function(x) survival(1095, x)),							
                
                lp=F, 							
                funlabel=c("1-year survival",							
                           "2-year survival", 							
                           "3-year survival"),							
                maxscale = 100,							
                fun.at=c(0.05,seq(0.1,0.9,by=0.1),0.95)							
)							
plot(nom，col.grid=c("pink","gray"))							
dev.off()							
dt_cal<-read.csv("dt15.csv")							
f1<-cph(formula = Surv(OS,Status)~age+IDH+MGMT+Grade+riskScore,data=dt_cal,x=T,y=T,surv = T,na.action=na.delete,time.inc = 365) 							
cal1<-calibrate(f1, cmethod="KM", method="boot",u=365,m=10,B=1000) 							
tiff(file="cal_1y.tiff",width = 14,height = 12,units = "cm",							
     compression = "lzw",bg="white",res = 600)							
plot(cal1,							
     lwd = 1,#error bar的粗细							
     lty = 6,#error bar的类型，可以是0-6							
     errbar.col = c("#228B22"),#error bar的颜色							
     xlim = c(0,1),ylim= c(0,1),							
     xlab = "Nomogram-prediced OS (%)",ylab = "Observed OS (%)",							
     col = c("#228B22"),							
     cex.lab=1.0, cex.axis=1.0, cex.main=1.0, cex.sub=0.5) #字的大小							
lines(cal1[,c('mean.predicted',"KM")], 							
      type = 'b', #连线的类型，可以是"p","b","o"							
      lwd = 2, #连线的粗细							
      pch = 16, #点的形状，可以是0-20							
      col = c("#228B22")) #连线的颜色							
mtext("")							
box(lwd = 1) #边框粗细							
abline(0,1,lty = 3, #对角线为虚线							
       lwd = 2, #对角线的粗细							
       col = c("#224444")#对角线的颜色							
) 							
dev.off()							
dt_cal<-read.csv("dt16.csv")							
f2<-cph(formula = Surv(OS,Status)~age+IDH+MGMT+Grade+riskScore,data=dt_cal,x=T,y=T,surv = T,na.action=na.delete,time.inc = 730) 							
cal2<-calibrate(f2, cmethod="KM", method="boot",u=730,m=10,B=1000) 							
tiff(file="cal_2y.tiff",width = 14,height = 12,units = "cm",							
     compression = "lzw",bg="white",res = 600)							
plot(cal2,							
     lwd = 1,#error bar的粗细							
     lty = 6,#error bar的类型，可以是0-6							
     errbar.col = c("#DAA520"),#error bar的颜色							
     xlim = c(0,1),ylim= c(0,1),							
     xlab = "Nomogram-prediced OS (%)",ylab = "Observed OS (%)",							
     col = c("#DAA520"),							
     cex.lab=1.0, cex.axis=1, cex.main=1.0, cex.sub=0.5) #字的大小							
lines(cal2[,c('mean.predicted',"KM")], 							
      type = 'b', #连线的类型，可以是"p","b","o"							
      lwd = 2, #连线的粗细							
      pch = 16, #点的形状，可以是0-20							
      col = c("#DAA520")) #连线的颜色							
mtext("")							
box(lwd = 1) #边框粗细							
abline(0,1,lty = 3, #对角线为虚线							
       lwd = 2, #对角线的粗细							
       col = c("#224444")#对角线的颜色							
) 							
dev.off()							
dt_cal<-read.csv("dt17.csv")							
f3<-cph(formula = Surv(OS,Status)~age+IDH+MGMT+Grade+riskScore,data=dt_cal,x=T,y=T,surv = T,na.action=na.delete,time.inc = 1095) 							
cal3<-calibrate(f3, cmethod="KM", method="boot",u=1095,m=10,B=1000) 							
tiff(file="cal_3y.tiff",width = 14,height = 12,units = "cm",							
     compression = "lzw",bg="white",res = 600)							
plot(cal3,							
     lwd = 1,#error bar的粗细							
     lty = 6,#error bar的类型，可以是0-6							
     errbar.col = c("#B22222"),#error bar的颜色							
     xlim = c(0,1),ylim= c(0,1),							
     xlab = "Nomogram-prediced OS (%)",ylab = "Observed OS (%)",							
     col = c("#B22222"),							
     cex.lab=1.0, cex.axis=1, cex.main=1.0, cex.sub=0.5) #字的大小							
lines(cal3[,c('mean.predicted',"KM")], 							
      type = 'b', #连线的类型，可以是"p","b","o"							
      lwd = 2, #连线的粗细							
      pch = 16, #点的形状，可以是0-20							
      col = c("#B22222")) #连线的颜色							
mtext("")							
box(lwd = 1) #边框粗细							
abline(0,1,lty = 3, #对角线为虚线							
       lwd = 2, #对角线的粗细							
       col = c("#224444")#对角线的颜色							
) 							
dev.off()							
library(devtools)							
library(ggDCA)							
library(caret)							
dt<-read.csv('F:/train-clin.csv',header=T,skipNul=T) 							
radiomics<-coxph(Surv(OS,Status)~riskscore,data=dt)							
clinic_gene<-coxph(Surv(OS,Status)~age+Grade+IDH+MGMT,data=dt)							
radiomics_clinic_gene<-coxph(Surv(OS,Status)~age+							
                               Grade+IDH+MGMT+riskscore,data=dt)							
dca_cph<-ggDCA::dca(radiomics,clinic_gene,radiomics_clinic_gene,times=365)							
library(ggsci)							
library(ggplot2)							
windowsFonts(Times_New_Roman=windowsFont("Times New Roman"))							
tiff(file="DCA.tiff",width = 18,height = 14,units = "cm",							
     compression = "lzw",bg="white",res = 600)							
ggplot(dca_cph,linetype=1,lwd=0.5)+							
  scale_color_jama(name="",							
                   labels=c("radiomics","clinic_gene","radiomics_clinic_gene","All","None"))+							
  theme_bw(base_size = 14)+theme(legend.position = c(0.83,0.88),							
                                 legend.background = element_blank())+							
  theme(legend.text=element_text(family="Times_New_Roman",face = "plain", size = 12, color = "black"))+							
  theme(axis.ticks.x=element_blank())+theme(axis.ticks.y=element_blank())+							
  theme(axis.text = element_text(family="Times_New_Roman",face = "plain", size = 11, color = "black"),							
        axis.title.x = element_text(family="Times_New_Roman",  face = "bold", size = 14, color = "black"),							
        axis.title.y = element_text(family="Times_New_Roman",face = "bold", size = 14, color = "black"))+							
  scale_x_continuous(limits=c(0,1),expand=expansion(mult=c(0,0),add=c(0,0.02)))+scale_y_continuous(limits=c(-0.025,0.4),							
                                                                                                   expand=expansion(mult=c(0,0),add=c(0,0)))							

dev.off()  							
windowsFonts(Times_New_Roman=windowsFont("Times New Roman"))							
tiff(file="DCA.tiff",width = 18,height = 14,units = "cm",							
     compression = "lzw",bg="white",res = 600)							
ggplot(dca_cph,linetype= 1,lwd=1	)	+					
  scale_color_jama(name="",							
                   labels=c("radiomics model","clinical-molecular model","radiomics-clinical-molecular model","All","None"))+							
  theme_bw(base_size=14)+theme(legend.position = c(0.68,0.82),							
                               legend.background = element_blank())+							
  theme(legend.text=element_text(family="Times_New_Roman",face = "plain", size = 18, color = "black"))+							
  theme(axis.ticks.x=element_blank())+theme(axis.ticks.y=element_blank())+							
  theme(axis.text = element_text(family="Times_New_Roman",face = "plain", size = 15, color = "black"),							
        axis.title.x = element_text(family="Times_New_Roman",  face = "bold", size = 18, color = "black"),							
        axis.title.y = element_text(family="Times_New_Roman",face = "bold", size = 18, color = "black"))+							
  scale_x_continuous(limits=c(0,1),expand=expansion(mult=c(0,0),add=c(0,0.02)))+scale_y_continuous(limits=c(-0.025,0.4),							
                                                                                                   expand=expansion(mult=c(0,0),add=c(0,0)))							

dev.off()  							
#AUC							
dt<-read.csv('F:/train-clic.csv',header=T,skipNul=T)							
library(timeROC)							
library(survival)							
library(ggplot2)							
time_roc_res <- timeROC(T = dt$OS,							
                        delta = dt$Status,							
                        marker = dt$riskScore1,							
                        cause = 2,weighting="marginal",							
                        times = c(1 * 365, 2 * 365, 3 * 365),							
                        ROC = TRUE,iid = TRUE)							
summary(time_roc_res)							

#Set working directory							
setwd('F:/')							
getwd()							
#Load the required R installation package							
library(glmnet)							
library(survival)							
library(survminer)							
install.packages('rms')							
library(rms)							
library(readr)							
# ICC analysis							
install.packages('irr')							
library(irr)							
fpath <- choose.files("feature1.csv")							
feature_1 <- read_csv(fpath)							
fpath <- choose.files("feature2.csv")							
feature_2 <- read_csv(fpath)							
len <- 3562							
icc_val<-vector(length=3562)							
thr <- 0.75							
selected <- feature_1[feature_1$casename %in% feature_2$casename,]							
for (i in 2:3562){							
  ratings <- cbind(selected[,i],feature_2[,i])							
  icc <- icc(ratings, model = "twoway", 							
             type = "agreement", 							
             unit = "single", r0 = 0, conf.level = 0.95)							
  icc_val[i] <- icc$value							
}							
Index <- which(icc_val > thr)							
dim(icc_val)=c(1,3562)							
write.csv(icc_val,file='F:/icc_val.csv')							
#Load clinical and feature data after ICC analysis and normalize the data							
dt<-read.csv('F:/data.csv',header=T,skipNul=T) 							
dt8<-read.csv('F:/External-validation.csv',header=T,skipNul=T)							
a<-dt[,1:8]							
b<-dt[,9:2836]							
b<-as.matrix(b)							
c<-scale(b,center=T,scale=T)							
dt3<-as.data.frame(cbind(a,c))							
e<-dt8[,1:8]	# Clinical variables						
f<-dt8[,9:2836]	# Feature variables						
f<-as.matrix(f)							
g<-scale(f,center=T,scale=T)							
dt9<-as.data.frame(cbind(e,g))							
#univariate cox analysis for selecting features							
set.seed(99)							
outTab<-data.frame()							
outTab_UniCox<-data.frame()							
y<-Surv(time=train$OS,event=train$Status==2)							
for (i in colnames(train[,9:2836])) {							
  cox<-coxph(y~train[,i],data = train)							
  coxSummary<-summary(cox)							
  outTab<-rbind(outTab,cbind(variables=i,HR=coxSummary$coefficients[,"exp(coef)"],							
                             z=coxSummary$coefficients[,"z"],							
                             pvalue=coxSummary$coefficients[,"Pr(>|z|)"]))							
  if(coxSummary$coefficients[,"Pr(>|z|)"]>0.05)							
    print(i)							
  else							
    outTab_UniCox=rbind(outTab_UniCox,cbind(i=i,coxSummary$coefficients[,"Pr(>|z|)"]))							
}							
dim(outTab_UniCox)							
dt_new <- data.frame(train$OS,train$Status)							
for (o in outTab_UniCox$i) {							
  dt_new=cbind(dt_new,cbind(subset(train,select = o)))							
}							
#Further select the optimal feature subset using LASSO							
set.seed(99)							
x<-as.matrix(dt_new[,c(3:815)])							
y<-data.matrix(Surv(dt_new$train.OS,dt_new$train.Status))							
fitcv<-cv.glmnet(x,y,family="cox",alpha=1,nfolds = 10)							
print(fitcv)							
tiff(file="lambda.tiff",width = 18,height = 12,units = "cm",							
     compression = "lzw",bg="white",res = 600)							
plot(fit,xvar="lambda",label=T)##xvar为x轴命名							
dev.off()							
plot(fitcv)							
fitcv$lambda.min							
fitcv$lambda.1se							
which(coef(fitcv,s="lambda.min")!=0)							
which(coef(fitcv,s="lambda.1se")!=0)							
z<-dt_new[,1:2]							
b<-x[,c(1 ,  6 ,  9,  73 , 76, 107, 116, 159 ,200 ,225,							
        265, 340, 425, 468, 482, 494, 513, 546, 549, 559,							
        561 ,571,613, 618 ,624, 668, 669 ,693, 766,							
        783, 812)]							
lasso_dt<-cbind(z,b)							
#Calculate the C index for each cohort							
ftrain<-coxph(Surv(train.OS,train.Status)~.,data = lasso_dt)							
sum.surv<-summary(ftrain)							
sum.surv							
train_c_index<-sum.surv$concordance							
train_c_index<-round(train_c_index,3)							
train_c_index							
ftest<-coxph(Surv(OS,Status)~predict(ftrain,newdata=test),data=test)							
sum.surv<-summary(ftest)							
sum.surv							
test_c_index<-sum.surv$concordance							
test_c_index<-round(test_c_index,3)							
test_c_index							
summary(ftest)							
fvali<-coxph(Surv(OS,Status)~predict(ftrain,newdata=dt9),data=dt9)							
summary(fvali)							
sum.surv<-summary(fvali)							
sum.surv							
vali_c_index<-sum.surv$concordance							
vali_c_index<-round(test_c_index,3)							
vali_c_index							
# high-low risk stratification of three cohorts							
riskScore<-predict(ftrain,type = "risk",newdata =lasso_dt )							
dt2<-cbind(riskScore,lasso_dt)							
p<-median(dt2$riskScore)							
m<-dt2[,1]							
group<-ifelse(m>p,"high","low")							
datacut2<-cbind(group,dt2[,2:3])							
fit2<- survfit(Surv(OS, Status) ~ group, data = datacut2)							
ggsurvplot( fit2,							
            linetype = 1, 							
            surv.median.line = "hv", 							
            palette = "aaas" , 							
            xlab = "Time", 							
            ylab = "Survival probability", 							
            title = "",							
            legend = c(0.8,0.9), 							
            legend.title = "radscore", 							
            legend.labs = c("high", "low") , 							
            break.time.by = 1000,							
            xlim = c(0,2500), 							
            break.y.by = .25,							
            axes.offset = T, 							
            conf.int = TRUE,							
            conf.int.alpha = .3,							
            pval = TRUE, 							
            pval.size = 3,							
            pval.coord = c(100,.3),           							
            risk.table = T, 							
            risk.table.col = c(1),							
            fontsize = 4,							
)							
dev.off()							
riskScore<-predict(ftest,type = "risk",newdata =test )							
dt7<-cbind(riskScore,test)							
n<-dt7[,1]							
group<-ifelse(n>1.143,"high","low")							
datacut1<-cbind(radscore,dt7[,8:9])							
fit1<- survfit(Surv(OS, Status) ~ group, data = datacut1)							
ggsurvplot( fit1,							
            linetype = 1, 							
            surv.median.line = "hv", 							
            palette = "aaas" , 							
            xlab = "Time", 							
            ylab = "Survival probability", 							
            title = "",							
            legend = c(0.8,0.9), 							
            legend.title = "radscore", 							
            legend.labs = c("high", "low") , 							
            break.time.by = 1000,							
            xlim = c(0,2500), 							
            break.y.by = .25,							
            axes.offset = T, 							
            conf.int = TRUE,							
            conf.int.alpha = .3,							
            pval = TRUE, 							
            pval.size = 3,							
            pval.coord = c(100,.3),           							
            risk.table = T, 							
            risk.table.col = c(1),							
            fontsize = 4,							
)							
dev.off()							
riskScore1<-predict(fvali,type = "risk",newdata =dt9)							
dt10<-cbind(riskScore1,dt9)							
m<-dt10[,1]							
group<-ifelse(m>1.143,"high","low")							
datacut2<-cbind(radscore,dt8[,8:9])							
fit2<- survfit(Surv(OS, Status) ~ group, data = datacut2)							
ggsurvplot( fit2,							
            linetype = 1, 							
            surv.median.line = "hv", 							
            palette = "aaas" , 							
            xlab = "Time", 							
            ylab = "Survival probability", 							
            title = "",							
            legend = c(0.8,0.9), 							
            legend.title = "radscore", 							
            legend.labs = c("high", "low") , 							
            break.time.by = 1000,							
            xlim = c(0,2500), 							
            break.y.by = .25,							
            axes.offset = T, 							
            conf.int = TRUE,							
            conf.int.alpha = .3,							
            pval = TRUE, 							
            pval.size = 3,							
            pval.coord = c(100,.3),           							
            risk.table = T, 							
            risk.table.col = c(1),							
            fontsize = 4,							
)							
dev.off()							
# Multivariate analysis	for selecting clinical variables and constructing clinical model						
fit<-coxph(Surv(train.OS,train.Status==2)~age+IDH.Status+MGMT.Status+Grade, data =dt11)							
summary(fit)							
#Calculate the AUC values of the radiomics model for predicting 1 year,2 year and 3 year							
dt<-read.csv('F:/data.csv',header=T,skipNul=T)							
library(timeROC)							
library(survival)							
library(ggplot2)							
time_roc_res <- timeROC(T = dt$OS,							
                        delta = dt$Status,							
                        marker = dt$riskScore1,							
                        cause = 2,weighting="marginal",							
                        times = c(1 * 365, 2 * 365, 3 * 365),							
                        ROC = TRUE,iid = TRUE)							
summary(time_roc_res)							
## subgroup risk stratification map							
windowsFonts(Times_New_Roman=windowsFont("Times New Roman"))							
tiff(file="F:/gender-female.tiff",width = 10,height = 8,units = "cm",							
     compression = "lzw",bg="white",res = 600)							
dt1<-read.csv('F:/female.csv',header=T,skipNul=T) 							
p<-median(dt1$riskScore)							
m<-dt1[,1]							
group<-ifelse(m>p,"high","low")							
datacut2<-cbind(group,dt1[,2:3])							
fit2<- survfit(Surv(OS, Status) ~ group, data = datacut2)							
theme_set(theme_light())							
ggsurvplot(fit2, data =datacut2, 							
           title = "Gender:female (Cut-off=1.143)", 							
           ggtheme = theme(plot.title = element_text(hjust = 0.5)),							
           legend.labs = c("High Risk","Low Risk"),							
           legend = 'top', 							
           legend.title='',# 图例位置							
           xlab = "Time(days)",							
           break.time.by = 1000,							
           xlim = c(0,3000), 							
           pval = TRUE, 							
           pval.size = 3,							
           pval.coord = c(100,.10),   							
           pval.method = TRUE,							
           pval.method.coord = c(100,.2), # 统计学方法文本的位置							
           palette = c("#E7B800","#2E9FDF"), # 设置调色板							
           font.x=c(14,'bold','darkred'),							
           font.y=c(14,'bold','darkgreen'),							
           font.xtickslab=c(12,'plain','blue'),							
           font.title=c(16,'bold','black'),							
           font.ytickslab=c(12,'plain','blue')							
)							
dev.off()          							
#Nomogram,calibration diagram,decision curve drawing							
dd<-datadist(dt5)							
options(datadist='dd')							
dt5<-read.csv('F:/dt5.csv',header=T,skipNul=T) 							
str(dt5)							
for(i in names(dt5)[c(6:9)]){dt5[,i]<-as.factor(dt5[,i])}							
coxmodel<-cph(Surv(OS,Status) ~Grade+age+IDH.Status+MGMT.Status+riskScore ,data = dt5,x=T,y=T,surv=T)							
med<-Quantile(coxmodel)							
str(med)							
survival<-Survival(coxmodel)							
nom <- nomogram(coxmodel, fun=list(function(x) survival(365,  x),							
                                   function(x) survival(730, x), 							
                                   function(x) survival(1095, x)),							
                
                lp=F, 							
                funlabel=c("1-year survival",							
                           "2-year survival", 							
                           "3-year survival"),							
                maxscale = 100,							
                fun.at=c(0.1,seq(0.1,0.9,by=0.2),0.95)							
)							
plot(nom,col.grid=c("pink","gray"))							
dev.off()							
dt_cal<-read.csv("dt15.csv")							
f1<-cph(formula = Surv(OS,Status)~age+IDH+MGMT+Grade+riskScore,data=dt_cal,x=T,y=T,surv = T,na.action=na.delete,time.inc = 365) 							
cal1<-calibrate(f1, cmethod="KM", method="boot",u=365,m=10,B=1000) 							
tiff(file="cal_1y.tiff",width = 14,height = 12,units = "cm",							
     compression = "lzw",bg="white",res = 600)							
plot(cal1,							
     lwd = 1,							
     lty = 6,							
     errbar.col = c("#228B22"),							
     xlim = c(0,1),ylim= c(0,1),							
     xlab = "Nomogram-prediced OS (%)",ylab = "Observed OS (%)",							
     col = c("#228B22"),							
     cex.lab=1.0, cex.axis=1.0, cex.main=1.0, cex.sub=0.5) 							
lines(cal1[,c('mean.predicted',"KM")], 							
      type = 'b', 							
      lwd = 2, 							
      pch = 16, 							
      col = c("#228B22"))							
mtext("")							
box(lwd = 1) 							
abline(0,1,lty = 3, 							
       lwd = 2, 							
       col = c("#224444")							
) 							
dev.off()							
dt_cal<-read.csv("dt16.csv")							
f2<-cph(formula = Surv(OS,Status)~age+IDH+MGMT+Grade+riskScore,data=dt_cal,x=T,y=T,surv = T,na.action=na.delete,time.inc = 730) 							
cal2<-calibrate(f2, cmethod="KM", method="boot",u=730,m=10,B=1000) 							
tiff(file="cal_2y.tiff",width = 14,height = 12,units = "cm",							
     compression = "lzw",bg="white",res = 600)							
plot(cal2,							
     lwd = 1,							
     lty = 6,							
     errbar.col = c("#DAA520"),							
     xlim = c(0,1),ylim= c(0,1),							
     xlab = "Nomogram-prediced OS (%)",ylab = "Observed OS (%)",							
     col = c("#DAA520"),							
     cex.lab=1.0, cex.axis=1, cex.main=1.0, cex.sub=0.5) 							
lines(cal2[,c('mean.predicted',"KM")], 							
      type = 'b', 							
      lwd = 2, 							
      pch = 16,							
      col = c("#DAA520")) 							
mtext("")							
box(lwd = 1) 							
abline(0,1,lty = 3, 							
       lwd = 2,							
       col = c("#224444")							
) 							
dev.off()							
dt_cal<-read.csv("dt17.csv")							
f3<-cph(formula = Surv(OS,Status)~age+IDH+MGMT+Grade+riskScore,data=dt_cal,x=T,y=T,surv = T,na.action=na.delete,time.inc = 1095) 							
cal3<-calibrate(f3, cmethod="KM", method="boot",u=1095,m=10,B=1000) 							
tiff(file="cal_3y.tiff",width = 14,height = 12,units = "cm",							
     compression = "lzw",bg="white",res = 600)							
plot(cal3,							
     lwd = 1,							
     lty = 6,							
     errbar.col = c("#B22222"),							
     xlim = c(0,1),ylim= c(0,1),							
     xlab = "Nomogram-prediced OS (%)",ylab = "Observed OS (%)",							
     col = c("#B22222"),							
     cex.lab=1.0, cex.axis=1, cex.main=1.0, cex.sub=0.5) 							
lines(cal3[,c('mean.predicted',"KM")], 							
      type = 'b', 							
      lwd = 2,							
      pch = 16, 							
      col = c("#B22222")) 							
mtext("")							
box(lwd = 1) 							
abline(0,1,lty = 3, 							
       lwd = 2,							
       col = c("#224444")							
) 							
dev.off()							
library(devtools)							
library(ggDCA)							
library(caret)							
dt<-read.csv('F:/train-clin.csv',header=T,skipNul=T) 							
radiomics<-coxph(Surv(OS,Status)~riskscore,data=dt)							
clinic_gene<-coxph(Surv(OS,Status)~age+Grade+IDH+MGMT,data=dt)							
radiomics_clinic_gene<-coxph(Surv(OS,Status)~age+							
                               Grade+IDH+MGMT+riskscore,data=dt)							
dca_cph<-ggDCA::dca(radiomics,clinic_gene,radiomics_clinic_gene,times=365)							
library(ggsci)							
library(ggplot2)							
windowsFonts(Times_New_Roman=windowsFont("Times New Roman"))							
tiff(file="DCA.tiff",width = 18,height = 14,units = "cm",							
     compression = "lzw",bg="white",res = 600)							
ggplot(dca_cph,linetype=1,lwd=0.5)+							
  scale_color_jama(name="",							
                   labels=c("radiomics","clinic_gene","radiomics_clinic_gene","All","None"))+							
  theme_bw(base_size = 14)+theme(legend.position = c(0.83,0.88),							
                                 legend.background = element_blank())+							
  theme(legend.text=element_text(family="Times_New_Roman",face = "plain", size = 12, color = "black"))+							
  theme(axis.ticks.x=element_blank())+theme(axis.ticks.y=element_blank())+							
  theme(axis.text = element_text(family="Times_New_Roman",face = "plain", size = 11, color = "black"),							
        axis.title.x = element_text(family="Times_New_Roman",  face = "bold", size = 14, color = "black"),							
        axis.title.y = element_text(family="Times_New_Roman",face = "bold", size = 14, color = "black"))+							
  scale_x_continuous(limits=c(0,1),expand=expansion(mult=c(0,0),add=c(0,0.02)))+scale_y_continuous(limits=c(-0.025,0.4),							
                                                                                                   expand=expansion(mult=c(0,0),add=c(0,0)))							

dev.off()  							
windowsFonts(Times_New_Roman=windowsFont("Times New Roman"))							
tiff(file="DCA.tiff",width = 18,height = 14,units = "cm",							
     compression = "lzw",bg="white",res = 600)							
ggplot(dca_cph,linetype= 1,lwd=1	)	+					
  scale_color_jama(name="",							
                   labels=c("radiomics model","clinical-molecular model","radiomics-clinical-molecular model","All","None"))+							
  theme_bw(base_size=14)+theme(legend.position = c(0.68,0.82),							
                               legend.background = element_blank())+							
  theme(legend.text=element_text(family="Times_New_Roman",face = "plain", size = 18, color = "black"))+							
  theme(axis.ticks.x=element_blank())+theme(axis.ticks.y=element_blank())+							
  theme(axis.text = element_text(family="Times_New_Roman",face = "plain", size = 15, color = "black"),							
        axis.title.x = element_text(family="Times_New_Roman",  face = "bold", size = 18, color = "black"),							
        axis.title.y = element_text(family="Times_New_Roman",face = "bold", size = 18, color = "black"))+							
  scale_x_continuous(limits=c(0,1),expand=expansion(mult=c(0,0),add=c(0,0.02)))+scale_y_continuous(limits=c(-0.025,0.4),							
                                                                                                   expand=expansion(mult=c(0,0),add=c(0,0)))							

dev.off()  							

#heatmap							
library(ggplot2)							
install.packages('ggthemes')							
library(ggthemes)							
install.packages('paletteer')							
library(paletteer)							
library(psych)							
library(tidyverse)							
dt1<-read.csv('F:/clinical.csv',header=T) 							
dt2<-read.csv('F:/feature.csv',header=T)							
cor.result<-corr.test(dt1,dt2,method="spearman")							
cor.result$p							
cor.result$r							
cor.result$p%>%							
  as.data.frame()%>%							
  rownames_to_column()%>%							
  pivot_longer(!rowname)%>%							
  mutate(p_value=case_when(							
    value>0.05~"A",							
    value>0.01&value<=0.05~"B",							
    value>0.001&value<=0.01~"D",							
    value<=0.001~"E"							
  ))%>%							
  mutate(abs_cor=abs(value))-> wangge							
tiff(file="F:/heatmap.tiff",width = 18,height = 14,units = "cm",							
     compression = "lzw",bg="white",res = 600)							
windowsFonts(A=windowsFont("Times New Roman"))							
p1<-ggplot()+geom_tile(data=wangge,							
                       aes(x=rowname,y=name,fill=p_value,alpha=p_value))+							
  scale_fill_manual(name='P_value',							
                    values=c("#F8F8F8","#D8D8D8", 							
                             "#B0B0B0","#787878"),							
                    label=c(">0.05", "0.01~0.05", "0.001~0.01", "<0.01"))+							
  scale_alpha_manual(values=c(0,1,1,1))+							
  guides(alpha=F)+ theme_bw()+							
  theme(text = element_text(family = "A",face='bold'),							
        axis.title=element_blank(),							
        axis.ticks = element_blank(),							
        legend.key=element_rect(colour="black"),							
        axis.text.x=element_text(angle=45,hjust=1,vjust=1),)+							
  coord_equal()+							
  geom_point(data=wangge,aes(x=rowname,y=name,							
                             size=abs_cor,							
                             color=value))+							
  scale_color_paletteer_c(name="Spearman's r",							
                          limits=c(-0.25,1),							
                          palette="ggthemes::Classic Red-Blue",							
                          direction=-1)+							
  labs(size="Spearman's r")							
print(p1)							
dev.off()							

#Subgroup stratification modification							
library(survival)							
library(ggplot2)							
library(glmnet)							
library(survminer)							
install.packages('rms')							
library(rms)							
windowsFonts(Times_New_Roman=windowsFont("Times New Roman"))							
tiff(file="F:/idh-wild.tiff",width = 10,height = 8,units = "cm",							
     compression = "lzw",bg="white",res = 600)							
dt1<-read.csv('F:/IDH-wild.csv',header=T,skipNul=T) 							
p<-median(dt1$riskScore)							
m<-dt1[,1]							
group<-ifelse(m>p,"high","low")							
datacut2<-cbind(group,dt1[,2:3])							
fit2<- survfit(Surv(OS, Status) ~ group, data = datacut2)							
theme_set(theme_light())							
ggsurvplot(fit2, data =datacut2, 							
           title = "IDH:wild (Cut-off=1.143)", 							
           ggtheme = theme(plot.title = element_text(hjust = 0.5),							
                           legend.text=element_text(size=14)),							#调整字体大小
           legend.labs = c("High Risk","Low Risk"),							
           legend = 'top', 							
           legend.title='',# 图例位置							
           xlab = "Time(days)",							
           break.time.by = 1000,							
           xlim = c(0,3000), 							
           pval = TRUE, 							
           pval.size = 6,							
           pval.coord = c(2000,0.9),   				#调整P值位置			
           pval.method = FALSE,							
           palette = c("#E7B800","#2E9FDF"), # 设置调色板							
           font.x=c(14,'bold','darkred'),							
           font.y=c(14,'bold','darkgreen'),							
           font.xtickslab=c(12,'plain','blue'),							
           font.title=c(16,'bold','black'),							
           font.ytickslab=c(12,'plain','blue')							
)							
dev.off()          							
