# Supplementary material for: Survival prediction in gliomas based on MRI radiomics combined with clinical factors and molecular biomarkers
Source: PeerJ. 2025 Aug 20;13:e19906. doi: 10.7717/peerj.19906 (PMC12374691; doi:10.7717/peerj.19906)
Supplement: Supplemental Information 3 [file peerj-13-19906-s003.csv]

case	age	sex	Grade	IDH Status	MGMT Status	OS(days)	Status	T1WI_original_shape_Elongation	T1WI_original_shape_Flatness	T1WI_original_shape_LeastAxisLength	T1WI_original_shape_MajorAxisLength	T1WI_original_shape_Maximum2DDiameterColumn	T1WI_original_shape_Maximum2DDiameterRow	T1WI_original_shape_Maximum2DDiameterSlice	T1WI_original_shape_Maximum3DDiameter	T1WI_original_shape_MeshVolume	T1WI_original_shape_MinorAxisLength	T1WI_original_shape_Sphericity	T1WI_original_shape_SurfaceArea	T1WI_original_shape_SurfaceVolumeRatio	T1WI_original_shape_VoxelVolume	T1WI_exponential_firstorder_10Percentile	T1WI_exponential_firstorder_90Percentile	T1WI_exponential_firstorder_Energy	T1WI_exponential_firstorder_Entropy	T1WI_exponential_firstorder_InterquartileRange	T1WI_exponential_firstorder_Kurtosis	T1WI_exponential_firstorder_Maximum	T1WI_exponential_firstorder_MeanAbsoluteDeviation	T1WI_exponential_firstorder_Mean	T1WI_exponential_firstorder_Median	T1WI_exponential_firstorder_Minimum	T1WI_exponential_firstorder_Range	T1WI_exponential_firstorder_RobustMeanAbsoluteDeviation	T1WI_exponential_firstorder_RootMeanSquared	T1WI_exponential_firstorder_Skewness	T1WI_exponential_firstorder_TotalEnergy	T1WI_exponential_firstorder_Uniformity	T1WI_exponential_firstorder_Variance	T1WI_exponential_glcm_Autocorrelation	T1WI_exponential_glcm_ClusterProminence	T1WI_exponential_glcm_ClusterShade	T1WI_exponential_glcm_ClusterTendency	T1WI_exponential_glcm_Contrast	T1WI_exponential_glcm_Correlation	T1WI_exponential_glcm_DifferenceAverage	T1WI_exponential_glcm_DifferenceEntropy	T1WI_exponential_glcm_DifferenceVariance	T1WI_exponential_glcm_Id
patient_1	57	1	3	1	1	1826	1	0.202058715	0.013485678	4.149057934	307.6640131	43.0464865	269	277.3048864	277.3048864	3788.708333	62.16619528	0.230911248	5089.789471	1.343410213	3892	5.525126995	24.57895555	1140328.063	2.075264156	6.444258662	17.1191986	104.1193459	7.011419588	12.76535256	9.108105227	1.889256765	102.2300891	3.169390435	17.1170331	3.298999608	1140328.063	0.323629967	130.038596	8.050917543	1440.312131	96.33351632	12.46250319	6.592995488	0.370928231	1.503257182	2.205953368	3.757302731	0.61030938
patient_2	42	0	3	1	1	1798	1	0.755305756	0.060008338	5.686351875	94.75936282	86	108	111.4001795	111.6512427	24989.79167	71.5722922	0.285424689	14482.19347	0.579524378	25103	1.882545546	10.97948478	1644549.299	1.095850196	3.85315453	27.94963909	90.72511793	3.63632822	5.367912211	3.184464653	1.361615742	89.36350218	1.794351218	8.093952204	4.120556433	1644549.299	0.651481738	36.69758077	2.363666521	249.3805602	22.04650318	3.133462377	1.223775313	0.441071643	0.404195233	1.13481987	1.036555534	0.86867041
patient_3	66	1	3	0	0	1792	1	0.604771599	0.050968758	5.912486794	116.0021743	84.02380615	128.0039062	130.0499904	130.5565012	31655.95833	70.15482047	0.270706352	17876.78111	0.564720895	31755	3.019379538	24.7661987	7758256.808	1.859965941	10.68824284	10.59351721	126.4546079	7.470291211	11.70900099	8.277046538	1.356551567	125.0980563	4.635181596	15.63061324	2.240737884	7758256.808	0.370811495	107.2153659	4.185656831	216.5493113	21.11194067	4.799740335	2.584170338	0.312377474	0.947447996	1.843888388	1.536588245	0.689497811
patient_4	46	0	4	1	1	1792	2	0.60548601	0.041724771	6.717981427	161.0070289	119.0042016	158.0126577	188.5019894	190.2156671	63751.04167	97.48750354	0.216678759	35617.16182	0.558691449	63878	1.87695014	10.06143745	4348151.081	0.758695249	3.624109774	59.75273866	124.0444379	3.24581431	5.628370926	4.05203088	1.083238674	122.9611992	1.617942449	8.250431403	5.950917382	4348151.081	0.756889629	36.39105907	1.705462914	140.1448306	11.56490606	1.556029199	0.679844978	0.390852777	0.260011937	0.861204546	0.600796672	0.90331802
patient_6	54	1	3	0	1	1769	2	0.66249416	0.051002219	5.296262379	103.8437634	80.00624976	119.0042016	118.5116028	119.5115057	25306	68.79588686	0.264701286	15747.45619	0.622281522	25391	2.506933476	11.93233531	1567289.443	2.24201642	5.369653467	6.962300245	49.11490955	3.168509303	6.7143085	5.75281126	1.189705208	47.92520434	2.213893174	7.856601063	1.470645038	1567289.443	0.248004018	16.64424164	6.351988337	158.6324329	14.14502433	5.363090082	2.639936077	0.350298155	1.029014925	1.855855264	1.387614234	0.652885522
patient_11	39	0	3	1	1	1517	2	0.569800295	0.056525304	4.047232494	71.60036614	45.09988914	76.05918748	71.38627319	78.36453279	7159.291667	40.79790978	0.274081487	6554.171383	0.915477632	7213	1.387018825	2.403818284	23956.24532	2.721038695	0.537548603	5.233434973	4.481905709	0.34469997	1.769041413	1.588661672	1.206762424	3.275143284	0.231319305	1.822432324	1.506257045	23956.24532	0.209668319	0.191752054	9.145105691	550.2885189	40.15875569	8.947531572	6.119267418	0.115539525	1.585560125	2.207685083	2.899131345	0.591733889
patient_12	62	1	3	0	1	1494	1	0.828422094	0.068172261	5.258189387	77.13092315	72.00694411	86	87.47571091	87.47571091	17974.20833	63.89696083	0.321594112	10318.32531	0.574062853	18035	2.362520388	20.03224377	3290996.445	1.199421258	9.022730399	36.67724318	167.0396271	6.375717048	9.441175323	6.380637302	1.23048136	165.8091457	3.827592668	13.50845353	3.992296178	3290996.445	0.57499132	93.34252541	2.1318482	143.3682014	11.91989831	2.069892446	1.077387168	0.316235349	0.434417242	1.213267778	0.86100698	0.838536333
patient_14	70	1	3	0	1	1455	1	0.889072254	0.065832677	6.230489399	94.64128928	104.0048076	100	107.01869	107.939798	33713.375	84.14294437	0.27480925	18364.859	0.544735109	33790	2.376290105	14.69360606	3572239.765	1.056396815	5.574476032	36.51139569	136.7075134	4.407227701	7.521721898	5.428909226	1.170429761	135.5370836	2.484146047	10.28196697	4.243848531	3572239.765	0.629545101	49.14254446	2.005194109	109.599114	9.659777798	1.714846639	0.778513967	0.371279292	0.388640764	1.145828627	0.608942669	0.846087761
patient_15	31	0	3	1	0	1406	2	0.792428982	0.057883547	4.090753784	70.67213394	66.00757532	71	78.54934755	78.54934755	11625.41667	56.00264718	0.317886603	7807.001287	0.671545933	11676	3.02370077	17.3039417	2140044.282	1.837798576	6.508687829	24.87207067	100.6854171	5.566303698	9.732687197	7.440599565	1.196534465	99.48888259	2.864379119	13.53830634	3.894547402	2140044.282	0.368341078	88.5605384	4.66754277	845.1329942	54.5293162	6.593640308	3.350206785	0.341303438	0.924386646	1.765834585	2.320829808	0.713031623
patient_16	76	1	4	0	1	1385	1	0.751693925	0.060589374	4.178411579	68.96277845	61.00819617	76.00657866	76.53103945	76.66159404	10317.41667	51.8389016	0.299138344	7661.715469	0.74260018	10369	3.073827186	18.88953516	1361586.97	2.645202546	6.506404232	7.390675225	52.6672974	5.142885877	8.865843201	6.525432802	1.14459507	51.52270233	2.922165236	11.45919886	2.024846288	1361586.97	0.212349276	52.71006286	11.10909559	1564.010917	107.6974512	15.23914897	6.490140207	0.407768577	1.497587103	2.237413249	3.814049526	0.601994801
patient_22	53	0	3	0	1	1258	2	0.945494663	0.047193618	4.198230352	88.95758626	105.0761629	97.04638066	115.3126186	116.4860507	13652.125	84.10892305	0.170191299	16231.06223	1.188903722	13772	1.966732148	4.793239845	170251.4299	3.659387257	1.931451493	1.75264173	6.241104301	0.955694543	3.347048567	3.226121662	1.332485845	4.908618456	0.785501495	3.515983895	0.128792679	170251.4299	0.084438795	1.159408636	54.09268513	2700.484803	35.54622023	37.83003604	5.970980676	0.711339943	1.627787443	2.217319261	2.648831068	0.561433812
patient_26	52	1	3	0	1	1217	1	0.941982618	0.064902728	7.166950138	110.4260225	126.1427762	126.0634761	122.9837388	131.6510539	53916.625	104.0193937	0.241170027	28618.21831	0.53078653	54025	1.741438793	5.125929037	710136.7014	1.996591634	1.705849683	13.88049496	22.0357612	1.241741339	3.146018961	2.535736384	1.136825573	20.89893563	0.74178716	3.625547434	2.693040433	710136.7014	0.325746476	3.247158892	4.83514074	389.0578007	33.12910364	5.918328255	2.316619614	0.441031018	0.860352578	1.71924832	1.416553631	0.711628459
patient_29	24	1	3	1	1	1218	2	0.692135837	0.055410658	4.475689373	80.77307682	90.00555538	62	89.35882721	90.36038955	14267.54167	55.90594116	0.302091802	9416.972122	0.660027659	14326	3.652481402	32.51328692	4598901.808	2.690608771	15.74928788	3.732893541	71.06258945	9.60885356	13.58174554	7.829263286	2.427702114	68.63488733	6.948982688	17.91697118	1.2454419	4598901.808	0.244998589	136.5540443	16.46179479	1525.212934	84.93753486	23.19381111	9.987670638	0.421489186	2.081611843	2.471747189	4.323958421	0.558576073
patient_30	57	1	3	0	1	1172	1	0.783899785	0.06342882	7.043974207	111.053213	102.0049018	119.0042016	120.2829996	122.1638244	47671.04167	87.05458981	0.316680871	20076.9955	0.421157055	47757	3.02892594	14.75176126	4260687.165	2.083009965	4.672442832	12.10784939	63.66896301	3.864436348	7.572220709	5.777484783	1.11905803	62.54990498	2.154275021	9.445420678	2.522503732	4260687.165	0.306025154	31.87744532	5.949871396	458.04062	38.92179868	7.204774516	2.543791978	0.493735468	0.926432981	1.786596452	1.511329322	0.693816283
patient_34	38	1	4	1	1	1125	2	0.744801113	0.060677371	5.370658876	88.51172678	75	96	99.80981916	100.3244736	21629.95833	65.92363265	0.295044376	12724.30015	0.58827206	21698	1.470095206	2.370195156	83092.2754	1.249804518	0.402992615	33.83127152	12.89456998	0.336714216	1.872888924	1.726126965	1.155459022	11.73911096	0.178476453	1.956908292	4.267834014	83092.2754	0.527384618	0.321777141	2.043526409	42.57164037	5.04632748	1.325929154	0.551155879	0.350472637	0.362993607	1.039224675	0.397894041	0.838182623
patient_40	34	1	3	0	1	974	2	0.661076871	0.029357087	2.871124166	97.80003707	79.00632886	110.0181803	94.19129471	110.2406459	11398.75	64.65334251	0.193478209	12659.704	1.110622129	11472	3.288758051	7.469485193	379684.6747	1.979254343	1.872186847	23.98199409	31.75174797	1.547869249	5.154792037	4.546827258	1.919464256	29.83228372	0.809488881	5.752968086	3.720531787	379684.6747	0.333847258	6.524760846	6.17847497	843.0362704	55.8124583	6.771933984	1.62406492	0.617356094	0.705881048	1.448644936	1.013050852	0.731189039
patient_41	45	0	3	0	0	950	1	0.885065212	0.052078033	5.935069191	113.9649273	123.004065	116.0043103	141.6615685	142.6394055	37816.20833	100.8663926	0.237795603	22912.13847	0.605881432	37944	2.328896044	7.475049616	996752.0369	2.607435015	2.542875572	7.53697426	22.06980021	1.694494985	4.579533466	4.041995473	1.189766349	20.88003386	1.084317454	5.125332088	1.735640051	996752.0369	0.204525577	5.29690225	10.4907371	508.652203	38.28795331	9.160066592	4.088790689	0.388352453	1.277108588	2.076486822	2.161729444	0.613317497
patient_42	74	0	3	0	1	915	1	0.715068369	0.045078294	6.269882597	139.0887275	119.0042016	143.0034965	161.2203461	162.3853442	57963.5	99.45794962	0.245986456	29444.8489	0.507989492	58102	2.074784707	8.2384257	2054532.121	1.14363125	3.000691524	32.71948334	68.48345588	2.281006373	4.679458747	3.662657471	1.236613427	67.24684245	1.292703344	5.946493202	4.143948095	2054532.121	0.595902031	13.46344724	2.136544263	129.767296	11.95843125	2.009897066	0.699881532	0.469867217	0.35141221	1.067756719	0.556351729	0.859125545
patient_44	56	0	3	0	1	883	1	0.695855861	0.054793206	4.991474791	91.09660102	91.00549434	80.00624976	98.89893832	98.89893832	20505.16667	63.39010372	0.31169626	11623.2631	0.566845581	20580	3.556064855	12.44614809	1611313.749	1.691238181	4.554169171	26.60656801	73.37768066	3.319106637	7.202534788	5.638930567	1.526358529	71.85132213	1.95390752	8.848453464	3.731579923	1611313.749	0.396087888	26.41862134	3.281753519	243.4168752	19.83251177	3.574337953	1.64146101	0.352107848	0.639117388	1.500311708	1.173612665	0.770151879
patient_46	61	0	3	0	1	853	1	0.794280385	0.056177409	6.460846506	115.0079115	125.015999	137	143.4224529	143.4224529	45097.83333	91.3485282	0.258042064	23744.55683	0.526512142	45215	2.878997413	6.616921852	1233355.146	1.442913016	1.807115083	63.31214399	45.31664327	1.352765305	4.670908946	4.243462046	1.593846883	43.72279639	0.758267158	5.222792929	5.621696841	1233355.146	0.433642086	5.46017559	2.877322333	220.1261169	14.51664343	2.475030115	1.236841175	0.352895913	0.47912426	1.223320922	0.960813409	0.814973735
patient_47	58	1	3	0	1	845	2	0.631392517	0.028751618	4.321300237	150.2976353	113	175.0028571	176.0113633	177.0141237	34662.70833	94.89680226	0.160912935	31949.80147	0.921734135	34815	1.994123186	3.246072672	232790.2339	3.111906021	0.700799695	2.854048171	4.539318416	0.399341097	2.539875232	2.439780389	1.048409525	3.490908891	0.291133213	2.58582529	0.642773893	232790.2339	0.134895731	0.235526232	53.30915966	509.8000509	25.5394427	12.61572035	4.959836168	0.403784633	1.623944288	2.103729469	1.664195646	0.536702193
patient_58	50	1	3	1	1	920	2	0.576875415	0.027659518	2.85524141	103.2281691	70	103.0436801	96.79876032	103.4359705	8631.416667	59.54979285	0.186472851	10912.47433	1.264273844	8718	2.1672713	6.143264367	197120.5153	1.984466146	2.171701874	26.67302146	29.89263992	1.508204386	4.096064197	3.566040027	1.131578718	28.7610612	0.889376082	4.755076196	3.830187129	197120.5153	0.308327545	5.833007724	6.933985435	813.4649855	57.49609961	8.305895105	3.359913633	0.48476438	0.85760569	1.628112931	2.457007496	0.734513119
patient_65	62	1	3	0	1	510	1	0.92682841	0.087363971	5.576000984	63.82494863	70.00714249	70.00714249	75.60423269	75.60423269	11527.70833	59.15477565	0.264306406	9336.951175	0.80995727	11585	2.575718328	10.49039931	509849.9859	2.525460121	3.97836024	7.246395581	31.194505	2.647548368	5.635578976	4.38695477	1.628932489	29.56557251	1.739678989	6.633965166	1.799734574	509849.9859	0.223096644	12.24974343	8.835079787	604.7389981	43.58890994	9.804210492	5.428932099	0.290362231	1.517321824	2.237227256	2.618028188	0.585817355
patient_67	77	1	3	0	1	598	1	0.724737561	0.045237625	6.142022721	135.7724387	120.0166655	137	149.0301983	153.1306632	55492.04167	98.39938604	0.255485096	27538.42025	0.496258912	55591	4.682042713	31.90348381	23433895.29	2.193408223	13.62102702	7.263538691	136.4830748	8.721180971	16.97512935	14.16074038	2.373798264	134.1092765	5.821857777	20.53146785	1.60623016	23433895.29	0.263606843	133.3861557	5.874337815	193.642444	17.80072738	5.504372576	2.176405314	0.434031489	0.899149076	1.765554383	1.230530056	0.687680714
patient_68	57	1	4	0	0	308	1	0.656098892	0.046325728	7.561705863	163.229078	213.0093895	145.0310312	221.6167864	222.5982929	74084.66667	107.0944171	0.211557654	40321.89514	0.544267754	74356	2.531213664	11.91046471	4923037.91	1.735433357	4.409239422	16.58463003	65.39694537	3.347886782	6.403510144	4.897054636	1.428432658	63.96851271	1.925082239	8.136892543	2.955508946	4923037.91	0.400738173	25.20407809	3.875748324	328.8590533	28.79304293	4.869042594	1.872136105	0.45324067	0.721984861	1.589156797	1.252040233	0.747771096
patient_70	55	1	4	0	0	483	1	0.829368927	0.072012893	3.755637523	52.15229349	55.03635162	48.0416486	56.22277119	56.44466317	5801.958333	43.25349168	0.340118513	4590.960856	0.791277805	5842	2.765724337	11.49702386	333188.5956	3.156443973	5.130119827	4.53398762	24.210796	2.965786699	6.544668087	5.710698887	1.393205092	22.81759091	2.084275538	7.552040105	1.240232857	333188.5956	0.138520876	14.20062938	20.89757335	1411.830184	75.14412136	18.52221865	12.96968543	0.207417674	2.489775059	2.73819696	5.385359903	0.472496294
patient_72	61	0	3	0	0	705	1	0.774688094	0.059021882	7.510986746	127.2576625	112.0178557	154.0129865	151.5585695	157.3308616	62915.91667	98.58499603	0.265403749	28823.76821	0.458131578	63042	1.828296894	13.56337278	8186204.287	1.269262715	4.902811246	25.30823811	104.1415363	5.18311321	6.758657965	3.614409199	1.143887901	102.9976484	2.292501264	11.39531403	4.19844297	8186204.287	0.60503046	84.17372431	3.396956886	938.0770996	63.46895048	6.205604409	2.118972348	0.505412845	0.575154295	1.370113487	1.719204603	0.825644103
patient_74	62	0	4	0	0	533	1	0.789422889	0.05339755	5.861902977	109.7785002	118	108.0185169	119.8540779	119.8540779	36447.41667	86.66166083	0.262924055	20219.24666	0.55475116	36531	1.735831664	30.78709383	28625116.64	0.943318503	10.7030836	49.16020088	323.5504096	12.59237417	13.83030705	6.569056581	1.183909907	322.3664997	5.212345064	27.99257511	5.744558966	28625116.64	0.719439015	592.3068681	2.392308616	715.3967806	44.12710258	3.981346243	1.528980626	0.452781319	0.370558713	1.014561716	1.365078078	0.890162138
patient_81	53	1	4	0	0	336	1	0.628815012	0.036127859	5.17135019	143.1402343	111.0045044	158.0506248	156.467249	172.5862103	41633.25	90.0087282	0.233944058	24831.2728	0.596428883	41763	2.922863944	10.3304053	2139361.79	1.475973603	3.763057408	19.36288476	65.88874511	2.640506899	5.99730481	4.888702965	1.825837186	64.06290793	1.590927847	7.157251419	3.008862427	2139361.79	0.46489256	15.25858288	2.57957054	86.05658606	9.069021161	2.261264585	1.023335789	0.342195178	0.52284503	1.3539705	0.711280142	0.796523792
patient_102	47	0	3	1	1	805	2	0.790009885	0.030939949	2.396686402	77.46251893	77.0584194	74.02702209	76.66159404	89.69392399	7108.416667	61.19615565	0.196039249	9119.89166	1.28297089	7174	1.779756593	2.814261105	37361.74148	3.220237564	0.603443751	3.488739434	3.990006933	0.342436787	2.242795062	2.160891968	1.207677437	2.782329496	0.246259728	2.282090533	0.80729329	37361.74148	0.127285448	0.177807508	42.5743519	862.3984247	41.08947725	16.48553791	5.110865162	0.510648552	1.635937752	2.184654643	1.881812024	0.533153778
patient_103	36	1	3	0	0	476	1	0.621571977	0.047830482	8.008491767	167.4348958	130.0346108	185.0027027	191.9088325	192.9015293	90367.125	104.0728393	0.237160815	41062.76283	0.45439935	90497	1.999515862	3.850107402	787316.3709	2.01847407	0.844815274	11.45804589	13.38417745	0.58541614	2.836478806	2.674010886	1.207492144	12.1766853	0.367195151	2.949562137	1.888965347	787316.3709	0.310777136	0.654304784	7.22017715	111.2868041	9.978032844	3.605352697	1.462749456	0.425780923	0.713735214	1.532860251	0.859594624	0.726726142
patient_107	60	1	3	1	1	777	2	0.829107907	0.04888771	5.666750188	115.9135935	110.0045454	142.0035211	143.3771251	144.364123	40599.58333	96.10487688	0.222633904	25659.04804	0.632002743	40712	2.136916629	4.222565917	442818.2211	1.38695779	0.93412896	56.14429432	28.37125918	0.729321978	3.079635728	2.817840374	1.191051316	27.18020786	0.405690977	3.298006616	4.789561768	442818.2211	0.443402986	1.39269142	2.864454766	92.26961215	7.583880587	2.013189033	0.843514921	0.43275707	0.453233562	1.177190898	0.594486621	0.810317507
patient_108	8	0	3	0	0	838	2	0.768126383	0.703139433	33.25313832	47.2923815	53.94069297	55.98594998	44.47674452	57.90217292	39309.92533	36.32652596	0.717661375	7790.512538	0.19818182	39418.38351	1.209846346	25.09654579	4859171.83	1.584442376	4.480477627	9.445513142	81.84546385	8.141962925	7.509921797	2.316965615	1.089929962	80.75553389	3.743690123	13.96643446	2.500631849	7689000.792	0.579653594	138.662366	7.352413942	1997.912258	136.2081043	16.74899051	6.530299725	0.467015884	1.141225326	1.778728177	4.861595715	0.77678724
patient_109	50	0	4	0	0	1048	1	0.728539728	0.611996164	38.31850309	62.61232565	63.96002406	70.44973734	65.19017687	71.15368698	72475.30736	45.6155667	0.675263862	12449.08197	0.171769978	72667.16971	1.938135752	23.13391309	15980510.75	0.769327185	10.42104819	74.15599106	286.1075052	8.43185444	10.61310981	6.004402889	1.372891157	284.7346141	4.524772809	18.65435349	6.572595314	25287078.08	0.75512151	235.3468043	1.676259539	244.0790551	15.96507313	1.666648142	0.769507558	0.359361702	0.254941647	0.840420644	0.694160239	0.90783571
patient_115	47	1	3	0	0	216	1	0.914849815	0.807945584	28.32065993	35.05268238	44.01530314	43.66186957	40.38488277	44.26425483	22356.55855	32.06793999	0.770939504	4978.140218	0.222670238	22447.87602	3.144047061	9.829680554	671440.1733	3.019426662	3.713543509	5.803133988	22.06521366	2.213417324	6.254824551	5.765879841	1.460865872	20.60434778	1.542849519	6.87976626	1.297920419	1062484.545	0.146535796	8.208353625	21.43514099	969.4293968	48.79975875	13.6853663	8.189239955	0.276478917	1.88315443	2.348691678	3.6373004	0.536480098
patient_123	22	1	4	0	0	726	1	0.65040018	0.432785438	19.74198924	45.6161125	45.08226191	59.73110267	39.73622132	60.03326053	15487.10782	29.66872776	0.564243698	5325.139081	0.343843353	15686.28823	2.910990494	12.80843039	208254.7405	2.622318884	4.38103373	9.0218153	35.16124898	3.539487211	6.686459061	4.860125295	1.784027613	33.37722137	1.945501549	8.402072797	2.309443001	1107370.808	0.225957598	25.88609251	13.07405095	2219.688589	132.5930193	19.01990628	10.06931512	0.336142743	1.983583962	2.551720812	5.386299377	0.538681804
patient_125	12	1	3	0	0	923	2	0.788452071	0.638206485	29.71446321	46.55932507	46.91515727	57.03006361	57.09745462	58.82249737	30027.17106	36.70979628	0.60174324	7763.946182	0.258564024	30164.44038	2.439629024	7.538123297	587064.7317	1.46694736	2.164534179	33.06881652	47.76104129	1.763508434	4.748594509	4.089495924	1.668529604	46.09251168	0.95799518	5.549417142	4.056132746	928945.0297	0.461614905	8.246880809	3.224459781	291.0654373	22.68500742	3.543054744	1.355608257	0.472487206	0.587406077	1.401803462	0.943831897	0.777864001
patient_127	52	1	4	1	1	416	1	0.877384217	0.732953874	36.33221756	49.56958255	55.11233164	60.05848712	51.32450239	63.47497393	54771.60646	43.49156939	0.72171513	9663.963937	0.176441126	54894.89792	1.185751722	5.100708496	448492.8089	2.056453487	2.170618819	12.22613571	23.18659924	1.34098288	3.05024186	2.746323898	0.855577254	22.33102199	0.876252904	3.595531295	2.264007732	709672.7477	0.293769614	3.623869885	4.897143326	260.7063788	23.48288127	5.206369856	2.032511695	0.439988081	0.796742044	1.618665813	1.246795818	0.721711862
patient_128	54	0	3	1	1	137	1	0.59487986	0.572478151	26.11594991	45.61912076	38.23972608	50.37314416	47.44736817	55.88804478	20311.64014	27.13789619	0.697608607	5160.624858	0.254072287	20515.53629	5.931389269	19.05378824	594048.7999	1.441887054	5.64011846	33.71725896	119.3956063	4.40866209	11.14218134	9.161646896	3.55263817	115.8429681	2.549135038	12.97250088	3.644809323	3452473.006	0.470320282	44.1375739	2.861137618	103.111876	9.907122036	2.360950609	1.437023254	0.255056215	0.710718745	1.53847464	0.866708927	0.723722204
patient_130	77	1	4	1	1	835	2	0.81725278	0.65086323	29.53436831	45.37722665	49.54472611	56.19379258	44.24291591	56.30859049	33283.97881	37.0846646	0.716900149	6979.895892	0.209707377	33487.39059	5.559898911	14.80131143	637432.8616	2.426598547	4.051492087	10.96815478	45.0489902	3.115457225	9.496350114	8.2737872	3.928586138	41.12040406	1.807106928	10.51793778	2.352155091	3704610.068	0.240044862	20.44634971	8.660174008	691.8716883	54.76165804	9.242035814	3.64129016	0.437768145	1.234020345	2.021936584	1.905916868	0.608614006
patient_133	56	1	4	0	0	791	2	0.826937539	0.736808809	34.91693369	47.38940859	53.00415911	61.9939931	50.58914705	64.78665144	43826.71387	39.18808092	0.680649135	8831.88557	0.201518316	43953.96416	1.647057741	4.595033728	300157.8621	2.204870205	1.462393023	13.28660508	17.48874999	0.979748931	2.987853455	2.705901552	0.947940759	16.54080923	0.626109136	3.287245899	2.225960202	474965.9039	0.265160517	1.878717335	6.966285392	294.7278796	22.46936672	5.52656912	2.249634154	0.4312989	0.922441273	1.731609041	1.239236915	0.673065958
patient_134	54	1	4	0	0	70	1	0.974377894	0.699734127	37.20048102	53.16373691	69.68625989	67.92858298	59.32177919	71.96464697	51678.08444	51.80156999	0.617621554	10863.40454	0.210212988	51993.36088	2.598397912	11.29497859	838497.8471	1.048787977	3.546131682	34.51591728	98.25757906	3.533329961	6.696944012	4.991344779	2.149966108	96.10761296	1.604534203	9.260319254	4.682433801	4458613.332	0.664197715	40.9044536	2.382418268	296.2009983	25.81141447	3.38450981	1.357115151	0.442496887	0.405253977	1.117888739	1.171634888	0.873026781
patient_135	56	1	3	1	1	438	1	0.642547141	0.439634983	23.37150751	53.16116415	45.82853662	65.01698158	59.19715347	65.23954482	20656.48625	34.15855403	0.566987103	6421.185899	0.310855671	20902.63682	4.003626379	14.755976	419316.6803	1.281983838	4.410215458	38.55132987	94.35422998	4.046390277	7.935852417	5.611092368	2.945102424	91.40912756	2.055685906	10.32807891	4.591617651	2229667.84	0.57901685	43.69146044	3.087791928	454.9451869	32.04606692	4.339295756	2.102094335	0.382623347	0.644829448	1.494124142	1.608314114	0.788118912
patient_140	77	1	3	1	1	94	1	0.895490052	0.826206002	50.35415744	60.94624985	75.02545816	75.23580448	65.06893317	76.78168426	110898.1518	54.57676042	0.716567385	15577.9376	0.140470669	111191.7154	3.992591477	11.16609592	2110962.427	1.05090556	3.411468763	45.47712349	95.9751788	3.239265632	7.613925655	6.094455864	2.762871724	93.21230707	1.428209917	10.04738053	5.623917608	11224787.59	0.658549247	42.97799154	2.568317895	622.2116805	41.2496375	3.89267483	0.917556906	0.618407274	0.324558518	1.005133745	0.807057361	0.885202445
patient_154	52	1	3	1	1	1798	2	0.847880129	0.657886057	43.35670201	65.9030565	69.43851137	73.2270139	74.66361586	79.42759023	106492.3186	55.87789201	0.676290337	16065.58204	0.150861417	106628.2935	3.122876253	14.87287837	9395399.509	1.188142289	6.294586132	17.1154808	122.2481676	3.908741044	7.706590275	6.371534331	1.294742344	120.9534253	2.626546793	9.381706038	2.369204107	9385039.404	0.546436239	28.62487453	2.25041636	32.50402327	4.558878006	1.611464764	0.300954443	0.68227966	0.221275924	0.799748805	0.246365959	0.898195859
patient_156	45	1	4	1	1	940	1	0.795562572	0.693415981	35.26321923	50.85435032	56.62591826	58.37889905	49.01451923	70.91178992	44070.87039	40.45781776	0.612326141	9853.769728	0.223589179	44165.38538	3.884165448	9.694020171	2389108.521	2.714765579	2.872840975	5.129475782	22.8999395	1.783567686	6.63044132	6.354691906	2.303975134	20.59596437	1.220548088	7.031241379	1.154948559	2183464.016	0.183823388	5.475603233	17.43927654	577.1361382	39.87391127	11.67366504	2.615348357	0.642982749	1.0377461	1.863205456	1.337274605	0.651121463
patient_157	40	0	3	1	1	2032	2	0.882254232	0.786805533	35.49563966	45.11361216	52.58815104	52.23411461	51.35619535	54.79580531	43696.83831	39.80167526	0.699991213	8570.869436	0.196143926	43776.99713	2.72803539	6.06704692	990569.5753	2.441045507	2.239127443	8.871455909	17.5972234	1.223026229	4.26057986	3.900449245	2.190146446	15.40707695	0.888443187	4.547521235	1.797955312	905306.0847	0.218409965	2.527408638	8.267674347	682.752113	49.2326042	9.960955124	2.232739262	0.640804132	0.803616216	1.654807497	1.432485128	0.732126421
patient_158	41	1	4	1	1	463	1	0.88344354	0.736507121	32.4193395	44.01768642	48.21211848	52.56748974	49.50365519	53.37776698	39391.79182	38.88714069	0.747074114	7494.182415	0.19024731	39470.57975	4.636248547	22.26242801	8511314.128	2.355964534	8.33665657	8.763466981	73.76990209	5.978553681	11.3656172	8.54599409	2.952808789	70.8170933	3.664686572	14.03837254	2.098660994	7778700.173	0.264068191	67.89864926	7.892778488	979.2933032	71.27565691	11.46812194	3.23632946	0.565636368	1.040881116	1.906579756	1.910029768	0.68360172
patient_160	58	1	3	1	1	406	1	0.738595715	0.575250766	34.97843179	60.80553706	54.48489649	67.86012773	66.69021318	72.79978216	63665.94736	44.91070912	0.655166467	11768.9378	0.184854515	63769.14477	7.12856443	33.74837195	38709353.92	1.805491522	13.94187601	19.03039014	196.5173051	9.213668532	19.31505272	16.27681474	2.736701392	193.7806037	5.780895972	23.55364032	2.908516593	35377461.75	0.34847722	181.7027105	4.369083145	225.8941393	18.94598143	3.967055814	1.043185922	0.579601633	0.549589852	1.311341045	0.681840294	0.775503714
patient_161	13	1	4	1	1	241	1	0.905473097	0.775838985	34.72058696	44.75231024	50.03379592	51.05595563	52.27550647	54.87700978	43840.71375	40.52201295	0.723394723	8311.776671	0.189590359	43918.66393	2.897346386	6.845821878	1148980.719	1.871410547	2.178426197	12.16413828	30.80832011	1.264403726	4.613492165	4.326446089	1.302402443	29.50591766	0.91039387	4.889754777	1.614270623	1050082.157	0.321036167	2.625391826	5.749290525	59.18903944	5.159733076	2.802153518	0.650544419	0.619960819	0.478291443	1.157005539	0.385768893	0.782586255
patient_162	42	1	4	1	1	1587	1	0.888763825	0.590002906	25.15555412	42.63632244	45.25912873	50.45374801	49.82337272	51.29461998	27241.77094	37.89362103	0.668100222	6553.390793	0.240564052	27322.72954	7.100367279	25.95894203	7608816.752	2.283260474	8.55388176	7.330955857	87.39783501	6.100571693	13.79290583	10.79307889	2.617589202	84.78024581	3.902976307	15.95335466	1.72741522	6953894.912	0.276863867	64.2652734	9.507340561	450.875194	36.90160652	8.973601252	1.275701558	0.758520601	0.658664125	1.461427521	0.74589439	0.745799257
patient_163	63	1	4	0	0	1275	1	0.753522825	0.695368105	44.1520522	63.49450295	66.53771673	74.31487428	68.15661895	74.67301386	91480.48767	47.84455726	0.670674826	14639.43896	0.160027994	91599.9834	2.461848369	8.77566347	3248283.515	2.504037389	3.121212949	6.52688729	25.92054262	2.01373934	5.001363451	4.318911737	1.737241472	24.18330114	1.292613258	5.692913676	1.685920286	2968688.238	0.220638714	7.395629748	9.419419534	815.4532984	63.22391638	12.14395453	1.908665583	0.732902767	0.789063419	1.657190777	1.161781891	0.725407664
patient_164	58	1	3	0	0	859	1	0.671454388	0.558564285	41.92654017	75.06126211	72.43694593	82.44915883	92.31483691	95.08081916	94750.43439	50.40021379	0.580907674	17302.06015	0.182606658	94899.29002	2.178489244	9.116440308	4899048.784	1.342432987	3.96837116	32.99358777	70.55279638	2.612056128	5.417631635	4.590683765	1.371253973	69.1815424	1.57373208	6.868783311	4.080324385	4477365.982	0.504780791	17.82945165	2.815476774	284.3354794	22.5758475	3.216566494	0.744400056	0.630983861	0.365353715	1.067573975	0.583143917	0.853261463
patient_165	50	0	4	1	1	301	1	0.747600557	0.611227194	46.91675284	76.7582877	75.89617102	80.12783832	94.92107124	96.81269744	134798.0551	57.38453861	0.657265455	19343.38168	0.143498967	134930.0792	2.692897999	12.73918382	11183631.49	1.645515244	5.327743106	16.55580773	75.10480588	3.612366896	6.867415361	5.668314065	1.798643647	73.30616223	2.275432541	8.703468212	2.834195306	10221001.93	0.413324922	28.58896517	3.611251875	282.5594283	25.37328547	4.347360332	0.988421591	0.634123105	0.458017695	1.233027498	0.735062814	0.824811885
patient_166	23	0	4	1	1	678	1	0.765823543	0.730432382	44.83581882	61.38257271	62.81533698	77.12243334	78.02822131	78.02822131	87481.42151	47.00821929	0.63432105	15023.99931	0.171739314	87587.89385	4.439094395	17.55902935	12346491.33	2.178682728	5.804905276	8.937533762	69.76427748	4.299140412	9.651070844	7.884468503	2.056134866	67.70814261	2.581317602	11.35024334	2.031310401	11283775.28	0.279278026	35.68485546	7.192001389	351.2310709	31.97810629	7.229582261	1.585249424	0.647010906	0.720562141	1.547691909	0.95645098	0.733284314
patient_170	76	0	3	1	1	250	1	0.750977773	0.619582712	28.91594934	46.67003902	50.9425441	54.01682125	45.14592564	55.64356167	33129.83507	35.04816197	0.73240003	6811.06911	0.205587172	33206.37565	5.212824936	42.1861471	25048506.68	1.724039914	17.34765742	15.82879784	240.9445634	13.01000297	19.89457428	13.58053205	1.573624944	239.3709384	7.66794294	27.44990305	2.804146357	25020910.33	0.412187548	357.7030918	4.378722436	377.259838	31.43082179	5.38025056	1.49628703	0.573344323	0.669345802	1.541936412	0.981824004	0.753046446
patient_171	56	0	3	1	1	142	1	0.701833888	0.522013664	26.78338829	51.30782996	55.58424167	59.18768572	45.05166373	60.09933447	31979.05054	36.0095738	0.656806781	7418.057693	0.231966164	32057.72419	6.032582683	19.40608478	6342452.784	1.430689206	7.280258039	23.69696544	129.895555	4.503717492	11.91603436	10.50315375	3.6048568	126.2906982	3.026248631	13.44675215	2.752767292	5796521.996	0.441107673	38.82326849	2.960921626	70.92836227	6.744801122	2.0739817	0.580436574	0.565885716	0.415004473	1.121144638	0.380605337	0.814181047
patient_172	29	0	3	1	1	225	1	0.75701177	0.737373468	48.45200539	65.70890802	64.63984298	80.3515625	80.87376268	86.78391466	104051.6835	49.74241674	0.634423804	16863.09924	0.162064646	104171.9789	4.867602371	9.91188654	6438654.012	1.419751362	2.610472053	36.68962977	62.59246444	1.694450314	7.119993272	6.607340821	2.563212093	60.02925235	1.104456124	7.515839593	3.266932637	5884450.576	0.420903844	5.793540582	3.241471353	68.58661218	5.319986073	1.81676312	0.394688512	0.644937146	0.31300341	0.931646713	0.280312643	0.852893322
patient_173	53	0	4	1	1	544	1	0.734826651	0.660651479	44.34566904	67.12415014	62.51527841	72.19806296	78.00383182	82.27345893	83183.55394	49.32461446	0.619200856	14882.5571	0.178912254	83324.10727	5.289580415	15.2870111	9661786.007	2.159742953	5.501826663	12.89415793	63.58175251	3.428514369	9.673617546	8.703657567	2.625045484	60.95670703	2.294198918	10.76227356	2.235281887	9651142.391	0.264215196	22.24765574	6.073977485	279.7083301	22.8569367	5.594549001	1.285858558	0.625933713	0.66013818	1.484497579	0.788343207	0.739496184
patient_174	32	0	3	1	1	297	1	0.763407498	0.42794402	10.98467582	25.66848774	26.65019084	27.51933258	25.39158652	32.16279401	3343.595753	19.59551601	0.660359325	1637.493757	0.489740351	3384.265429	7.504839267	11.1990855	324413.4154	3.242040247	1.818541546	4.540533944	15.98064921	1.160708991	9.236492261	8.996658115	6.129121318	9.851527894	0.771743684	9.359928832	0.992643698	296489.6318	0.127890043	2.295478451	36.8674258	1379.573162	56.35297638	19.11958665	7.947199941	0.429074205	2.017135103	2.517796885	3.251139759	0.486297326
patient_175	48	0	4	0	0	990	1	0.716803485	0.626892774	26.95660231	43.00033983	51.73415904	52.39904548	36.8655849	55.49965738	22873.18517	30.82279343	0.673609738	5784.869041	0.252910515	22938.60698	6.591188512	17.58257495	3859219.784	2.786443715	5.438466449	5.796801293	43.12284693	3.473634813	11.50762317	10.67250558	3.961450727	39.16139621	2.273443004	12.39999605	1.367294515	3527037.965	0.176429726	21.33451111	15.89572993	626.8080651	41.79482182	11.0152976	4.011084222	0.470763598	1.330442152	2.068169765	1.877476039	0.59503922
patient_176	60	1	3	1	1	1041	1	0.511700816	0.427542046	47.23917449	110.4901258	78.00684983	121.9902079	127.8455711	127.8455711	191660.8811	56.53788755	0.571794168	28114.69587	0.146689798	191805.3574	3.369886867	6.166405496	4821127.659	1.257591048	1.188644804	20.98797383	37.38057853	0.870796249	4.627592609	4.428999045	1.4971096	35.88346893	0.525627273	4.792908459	2.211253104	4406147.203	0.530318171	1.557358147	4.0659991	16.08914388	1.40074047	1.250718714	0.262273917	0.653988889	0.219006008	0.767999149	0.205694744	0.895837811
patient_177	20	1	4	1	1	328	1	0.951335992	0.674453333	22.32150857	33.09570506	38.30444236	40.22433587	39.77801716	43.52335708	15043.24726	31.48513541	0.670251618	4396.839873	0.292279971	15104.44217	5.562672986	11.71967909	1252633.96	2.257713622	2.855219318	8.760747014	34.97853349	1.980263622	8.260626549	7.713336839	1.328522546	33.65001094	1.237122273	8.705928122	1.76205335	1144813.772	0.268296672	7.555233482	17.12211807	264.1315628	22.7424339	6.27737864	1.505662352	0.622836234	0.770616261	1.549284664	0.801842678	0.700918525
patient_178	55	0	4	1	1	124	1	0.781977253	0.634964121	43.37283613	68.30753853	75.99096677	77.77406769	70.93959183	81.87860678	71715.93043	53.41494136	0.472417486	17669.9472	0.246388035	72087.39523	6.718947019	24.0392302	23226192.28	0.417792448	8.673712365	149.640676	400.2429359	6.069367805	14.84016484	12.93988357	1.960869242	398.2820667	3.659154797	17.93988615	7.286543233	23200572.32	0.868814597	101.6090225	1.228160477	21.07637857	1.941585339	0.377780142	0.157310063	0.408341725	0.102951756	0.481372138	0.145983672	0.953714069
patient_180	61	0	3	0	0	330	1	0.718607465	0.561719699	32.73067576	58.26869842	60.4631008	57.90338156	65.32233789	67.4047275	53800.19353	41.87232166	0.679233238	10146.61277	0.188598072	53920.47742	5.099594268	28.82770274	23148705.07	0.911104972	11.14969197	29.39815544	297.7756608	8.914096815	14.92073363	10.66999915	3.105465094	294.6701957	4.822795208	20.70841743	3.944793231	23123179.49	0.696496065	206.2102604	1.863834945	75.88370766	8.47703652	1.608193974	0.624267705	0.446472275	0.306071151	0.991909168	0.518590789	0.880837458
patient_181	52	0	3	1	1	384	1	0.673329589	0.547089908	14.44746467	26.4078435	24.8639106	28.90225796	26.60248025	30.56938908	4273.403399	17.7811824	0.70523321	1805.790219	0.422564886	4308.246825	3.705303963	8.264529302	169135.6728	3.22978473	2.119199631	4.2771771	14.04606353	1.386786031	5.714347136	5.317210162	2.631598587	11.41446494	0.922731978	5.989944778	1.053309896	154577.4767	0.129094696	3.225675254	26.94154749	1513.256823	77.92159898	19.17954811	7.83196141	0.428041612	2.046293587	2.478840784	2.871718643	0.484464777
patient_182	24	0	3	1	1	974	2	0.420979446	0.3573117	31.48299572	88.11073289	43.51838899	44.64920053	109.4016778	109.4016778	24561.47619	37.09280754	0.636806305	6416.719868	0.261251393	24645.82388	3.491199389	8.076377679	892001.9895	3.170432912	2.661436251	2.928638627	14.52733651	1.473907517	5.463954635	5.146861088	2.308845607	12.2184909	1.077565733	5.751307575	0.709028234	815223.1963	0.126680994	3.222738567	25.29500617	1122.869171	59.13847266	20.45442375	3.08431267	0.740718425	1.125056847	1.885480426	1.511798377	0.637846012
patient_185	64	0	3	0	0	363	1	0.847070858	0.645661662	26.02393966	40.30584622	47.31993292	49.41746556	39.68042506	49.68574057	23485.15684	34.14190774	0.68881478	5757.632977	0.245160508	23552.78736	4.33634105	14.5234427	2598187.625	2.00174622	4.853978731	14.95443351	66.88541172	3.671238981	8.462178434	6.81022422	2.159502267	64.72590946	2.121316085	10.04083012	2.779320679	2374551.265	0.317093746	29.20980572	5.528845464	465.799458	38.26349107	6.549312981	1.778221634	0.582706957	0.772468702	1.6090187	1.077119509	0.716637789
patient_192	45	1	3	1	1	2407	2	0.723456138	0.533267903	36.30603548	68.08216894	66.00883099	62.60220109	75.43065849	85.54824013	81082.59149	49.25446303	0.625205242	14490.38509	0.17871142	81178.43933	3.664596024	18.03480961	11076249.71	2.237046318	5.286968498	9.089307963	67.538871	4.813240114	8.864493789	6.192933541	1.008710291	66.53016071	2.634501043	11.16686346	2.265105503	10122857.17	0.285866759	46.1195893	7.962093474	619.3727226	52.06826389	9.394202015	2.258024062	0.618230576	0.799993987	1.688302221	1.498253305	0.736502168
patient_193	15	0	3	0	0	1670	2	0.758973327	0.542409242	45.13148842	83.20560364	80.92746511	91.09375	91.19503508	94.57662941	162595.9526	63.15083383	0.657020272	21926.96425	0.134855535	162727.2533	3.517180773	11.31595929	12420261.57	0.911770592	3.706472334	62.45522926	109.911546	2.812713128	6.937549282	5.778270352	2.076460318	107.8350857	1.636815178	8.352004572	5.358371712	11351199.08	0.673420566	21.62639033	1.929964892	130.2664696	10.21962571	1.608203088	0.383325258	0.623678606	0.206968783	0.757843411	0.332466864	0.913249229
patient_194	44	0	3	1	1	1888	2	0.577652573	0.397347039	12.34495422	31.06844395	22.88549073	27.54827953	30.48056662	32.03807934	4204.895414	17.94676659	0.672921366	1872.218815	0.445247415	4247.926077	3.46218702	7.13416335	139391.7106	3.298679864	2.017170694	3.736616084	11.93480168	1.182088388	5.272135566	5.101079457	2.472850419	9.46195126	0.835151691	5.476277086	0.667608728	127393.6494	0.116509683	2.194197295	32.20877713	1511.397899	57.85138042	21.97335082	5.771635325	0.593717886	1.746149698	2.316504588	2.23597712	0.511103342
patient_197	55	1	4	0	0	603	1	0.806320402	0.560152196	19.05138036	34.01107858	37.11375081	35.16630206	38.61430374	41.92493427	10720.61272	27.42382657	0.611182915	3847.033702	0.358844574	10789.45167	2.66936314	8.892739576	329258.1257	2.341145999	2.714858058	9.130808813	29.14563861	2.106201182	4.946856364	3.894830088	1.550296697	27.59534191	1.226620655	5.761192872	2.194084392	358116.3945	0.258025027	8.71995543	8.492780456	758.5531619	57.46597701	9.734348029	3.870899487	0.443530728	1.273310849	2.025683369	1.919547988	0.608368952
patient_207	62	1	4	0	1	90	1	0.912127602	0.676265356	29.53424509	43.6725685	49.09270943	53.75311245	50.2734375	61.63952159	25905.74858	39.8349552	0.544424753	7776.968841	0.300202436	25997.52192	3.093697822	6.510343215	726565.4019	1.60596094	1.539445945	27.68589389	38.74933425	1.264152282	4.626795249	4.097991947	1.334291723	37.41504253	0.674665802	5.053901274	3.729262423	664026.5755	0.40852604	4.134683808	4.313602576	134.8990583	12.23240744	2.874119451	0.799488009	0.567687221	0.471395112	1.23058558	0.546477832	0.800710305
patient_211	61	1	4	0	1	381	1	0.860188036	0.714654196	49.47975808	69.23594422	70.8792317	88.04132811	85.66744678	94.4857755	131022.1362	59.55593089	0.621952506	20058.1105	0.153089478	131181.0066	2.520748642	6.699342276	3861429.838	1.153512509	2.001598838	38.27907774	55.840996	1.567607892	4.452299298	3.884271037	1.383040789	54.45795521	0.850042177	5.18673016	4.47922852	3529053.709	0.579316547	7.079200719	2.30739116	126.3032269	12.07625388	2.163354606	0.559708415	0.592079138	0.313211825	0.988189655	0.446321378	0.867948654
patient_214	69	1	4	0	0	422	1	0.769696434	0.539723363	29.64513682	54.92653991	58.60599491	67.28688047	54.94962292	69.52838954	43577.94743	42.27676192	0.621369824	9637.812642	0.221162611	43667.35981	2.479315098	10.24582418	2827476.707	0.747271444	3.456930172	78.39239757	116.7024585	2.863863507	5.856275135	4.581964561	1.623255552	115.079203	1.523498106	7.692658358	6.137488084	2584103.029	0.753545605	24.88103416	1.684647698	134.6825391	10.0221866	1.362334311	0.456989687	0.505833209	0.216131312	0.780486541	0.402975111	0.913172016
patient_215	75	0	4	0	1	486	1	0.64138716	0.527200441	33.05519682	62.69948624	61.53914762	72.12294594	64.68919835	76.02738753	50465.80278	40.21464543	0.635261513	10395.9226	0.205999351	50576.65209	3.536862285	8.037356137	1811203.551	1.564035622	2.075023714	27.45292442	51.27379694	1.6341484	5.646717128	5.063505907	1.449338816	49.82445813	0.895688308	6.240975595	3.764640028	1969949.289	0.4109132	7.064362056	3.883562164	132.6722415	12.26836143	2.752718301	0.796946225	0.556172604	0.460181339	1.221587928	0.558475623	0.806189782
patient_217	68	0	4	0	0	5	1	0.883372417	0.687731998	37.0371573	53.85405568	58.21840074	66.36534702	62.22612111	67.47056278	62178.4568	47.57318735	0.676776297	11214.99138	0.180367799	62281.26	5.451276382	22.21754618	19771608.56	0.043844788	6.613828638	1516.263394	1185.26322	6.647080291	11.94835676	8.042773659	1.599213793	1183.664006	3.175048792	17.80749262	23.02747894	19749810.64	0.991150697	174.343564	1.013941742	2.947060032	0.174737721	0.023127261	0.011852852	0.237805118	0.00871453	0.069739105	0.011773565	0.995914922
patient_221	55	0	4	0	0	316	1	0.718655947	0.59084951	35.55158554	60.17028857	57.04246974	68.4958462	64.05602101	68.52150445	47630.03632	43.24173572	0.512052186	12409.58263	0.260541112	47807.50398	2.870394372	7.699043723	1245677.886	2.214174185	2.115100298	10.68903882	26.45839537	1.574809624	4.843691857	4.201945213	1.562930902	24.89546447	0.943072696	5.323518101	2.189251992	1354857.252	0.290509427	4.878494172	8.864851262	448.0141525	35.70320023	7.318857626	1.996501506	0.584543683	0.860791172	1.68831609	1.103773954	0.693369899
patient_222	63	1	4	0	1	69	1	0.908240558	0.703553605	40.69915462	57.84797964	70.85166483	70.85166483	62.98257302	72.5562562	78772.94368	52.5398813	0.652363737	13622.15119	0.172929315	78866.31644	2.272326374	5.292321809	1283713.151	2.177443673	1.773253373	4.265589058	18.28516978	0.96714187	3.670593627	3.515168365	1.629129308	16.65604047	0.725458725	3.856947213	0.828518197	1173218.62	0.243660221	1.40278423	6.451374326	77.43237229	7.546184788	4.645794996	0.952403015	0.659494664	0.612443792	1.368663885	0.521167054	0.740304153
patient_224	60	0	4	0	0	44	1	0.927610479	0.843665753	33.08140338	39.2115044	46.33749218	44.98269008	43.81969894	48.71711185	33567.85448	36.37300238	0.750055874	6709.233355	0.199870783	33633.35244	2.527587542	12.1449471	2630530.775	1.954855953	3.879576154	13.82169527	57.70762042	3.220003205	6.891060852	5.681560704	1.728789906	55.97883051	1.753897439	8.454576994	2.712638719	2404107.732	0.332178239	23.99315248	5.206531044	471.2536194	40.28636772	6.52336496	1.902632283	0.557987107	0.745605306	1.606173403	1.236243535	0.739044774
patient_226	12	0	4	0	0	742	2	0.778793129	0.707295665	29.22500156	41.31935624	47.73741302	44.11943082	46.27876006	52.13007465	26905.00917	32.17923072	0.745878458	5821.543625	0.216373969	26964.4524	3.392625841	10.02663345	1331241.916	1.699011305	2.502902516	16.8828393	57.0304408	2.328273126	5.752836046	4.437121926	1.105543535	55.92489726	1.224413803	6.717196332	2.940704602	1216655.684	0.391224631	12.02560399	3.944043018	130.1158679	14.48848299	3.911693715	1.053452065	0.58149246	0.565688988	1.357219106	0.665040486	0.775091127
patient_228	58	1	4	0	0	294	1	0.737177118	0.698809711	26.23189356	37.53796367	37.96540352	43.76437517	41.73281086	48.17054816	18253.5877	27.67212787	0.715811031	4683.65139	0.256587991	18323.27445	2.871358449	8.988865371	782851.444	1.467554829	2.556793896	24.25854962	57.62368333	2.009023424	5.485808357	4.737409796	1.727119525	55.8965638	1.161973035	6.248752458	3.0935366	715467.1986	0.448645243	8.952813951	3.07650633	95.72699342	9.779127285	2.660690131	0.924821984	0.499181508	0.500268306	1.283512366	0.631444756	0.79594494
patient_229	49	0	4	0	1	763	2	0.927235959	0.745046997	34.73824589	46.62557669	52.23411949	56.42135429	52.94754369	57.89432622	46707.35813	43.23291133	0.717219814	8744.910745	0.18722769	46880.69924	2.057995473	9.61779831	572279.2153	1.298437615	3.787712406	28.83354197	69.37643011	2.819556568	5.045285222	3.658669496	1.33670429	68.03972582	1.620721287	6.680242557	3.767312737	2092081.236	0.551865065	19.17073765	2.648644899	225.6534813	19.61374601	3.08368369	0.920247456	0.540386518	0.406117795	1.192750344	0.74490187	0.845835848
patient_230	64	1	4	0	0	171	1	0.749678737	0.589594407	25.70319365	43.59470403	44.84931049	49.21276397	46.12890939	50.36419566	24577.92922	32.68202268	0.712176141	5740.198318	0.233550934	24644.91233	3.398573948	7.998314957	928704.2576	1.931381356	2.483181033	13.48114648	36.21447955	1.581268062	5.444116727	4.931181182	1.910262429	34.30421712	1.031454915	5.86854519	2.292244444	848766.41	0.312927081	4.80141572	5.556620033	106.8014088	10.4365783	3.605387037	1.394788026	0.450455842	0.705641053	1.492349263	0.805140277	0.723125806
patient_231	48	0	4	0	0	394	1	0.873363044	0.781832157	35.10129451	44.89620207	66.13511085	53.83864206	48.83106241	68.51032838	39421.66631	39.2106837	0.649176316	8628.688204	0.218881874	39563.19651	2.45717889	9.001236802	1365631.937	1.754695104	3.014786262	14.03320672	48.8571469	2.253886524	5.188428107	4.193381111	1.313068018	47.54407888	1.326880318	6.127246202	2.603772825	1485326.864	0.375700969	10.6233598	4.03813069	143.8865496	15.56799015	3.912617004	1.597911965	0.431998008	0.745691763	1.579274894	0.947334053	0.720062978
patient_233	65	0	4	0	0	547	1	0.844440019	0.772810982	27.20521564	35.20293613	44.50496786	41.94203795	35.35469168	45.4083661	19522.48787	29.72676805	0.733027047	4783.225981	0.245011087	19584.5206	3.743272577	10.40376205	1172752.198	2.343301662	3.667087954	11.18834893	35.624595	2.199691557	6.788653291	6.299321384	1.561203936	34.06339106	1.511992528	7.397793005	1.857172083	1071808.744	0.239908021	8.641527841	10.26501972	287.1128214	20.08943775	5.961438545	2.34959144	0.443662066	0.984295573	1.75275486	1.224357064	0.645743726
patient_234	50	1	4	0	1	146	1	0.84320629	0.610115972	24.64975557	40.40175424	44.84933407	48.21216548	40.7863757	48.33455603	23159.38029	34.0670133	0.732798391	5361.885969	0.231521133	23215.54866	2.875102831	5.608435981	460473.2966	2.735693625	1.319380873	6.086521414	12.28326566	0.864027894	4.09901743	3.911848751	1.726432594	10.55683307	0.559202133	4.257633449	1.198367426	420838.5255	0.18668052	1.325498695	19.19191258	525.3982099	30.84542346	10.34655543	2.735266095	0.586898605	1.111262497	1.884903885	1.286882494	0.622427828
patient_236	43	0	4	0	0	423	1	0.916931682	0.71113392	34.44126884	48.43148088	56.1091547	60.41559671	62.00223503	64.42924636	45091.10846	44.40835924	0.630512737	9716.671819	0.215489753	45196.46277	2.136907121	8.114166522	8887729.117	0.520130526	1.599084268	67.42894618	218.9722967	5.279649642	6.191708337	3.191626229	0.854188898	218.1181078	0.817364888	14.55210837	7.097017041	9570977.321	0.872446299	173.4266058	1.963105412	438.6756437	30.87240175	2.945289185	0.998382356	0.523168471	0.234575552	0.671787303	0.927617047	0.937761303
patient_237	57	1	4	0	1	510	1	0.737566242	0.588541339	33.35057323	56.66649228	58.71256869	64.32916024	58.98155519	69.7121235	52416.74699	41.79529177	0.693910971	9760.987282	0.186218868	52514.11806	2.246837802	7.18751105	1550460.14	0.120542963	2.419836516	512.8104946	180.1426354	1.775339921	4.193264782	3.400839286	1.560644692	178.5819907	1.032578966	5.19454475	13.17999775	1417003.948	0.970944146	9.399825622	1.050992672	12.40083049	0.853815628	0.10839879	0.064175692	0.27231717	0.028825152	0.173697081	0.063265667	0.98776789
patient_239	68	1	4	0	1	525	1	0.847615865	0.58971126	34.79963886	59.01131829	63.32219544	65.84916774	71.11726946	74.58373941	68967.26515	50.01892961	0.650484989	12502.84505	0.181286659	69069.86641	3.040707447	12.44888468	4159865.408	1.865604681	4.924356606	10.64957795	64.52086019	3.145080302	6.911517887	5.738440577	1.314337864	63.20652233	2.087181869	8.093550836	1.968591358	4524460.633	0.331009265	17.73648562	4.554050659	113.0492712	11.58218596	3.863254642	1.274707222	0.510909555	0.684878776	1.504720224	0.730539611	0.730506977
patient_240	68	1	4	0	0	451	1	0.896267657	0.721784381	35.83379759	49.64612497	56.17492447	60.57613567	55.26083392	62.34578983	49887.26752	44.49621611	0.652506335	10043.67236	0.20132737	49987.10433	2.867195719	13.82669649	4640477.702	0.264305419	4.998347578	184.2528422	308.8098153	3.979144595	7.576508102	5.838869801	1.572369316	307.237446	2.169022229	10.04838022	7.25140887	5047195.175	0.924964461	43.56646999	1.125449686	8.35799107	0.785174113	0.191587635	0.095255849	0.337257071	0.066375399	0.348542394	0.090386519	0.969822878
patient_241	54	1	4	0	1	878	2	0.730978823	0.562271202	33.55929588	59.68524756	61.30170891	70.87926047	56.87803156	72.04191681	56937.5792	43.62865199	0.672210235	10647.43513	0.187001894	57026.15373	2.515521644	9.853785649	4575134.688	0.051318517	3.364510127	1317.57414	507.4316385	2.730505736	6.045469445	5.037757405	1.149004788	506.2826337	1.440802597	8.56288452	23.5884499	4181328.174	0.989882559	36.77529049	1.020878806	6.500004103	0.497706147	0.05685068	0.03405548	0.262572324	0.011757472	0.077175068	0.033908279	0.995537788
patient_243	66	0	4	0	0	60	1	0.864141674	0.845398826	44.70520091	52.88060443	61.3474778	61.53914378	59.01411709	64.56317851	76341.22402	45.69633405	0.739874513	11762.47744	0.154077664	76438.70433	2.09267806	6.811101721	1581724.122	1.575055107	2.702840649	14.6880572	39.02415723	1.711181507	4.083905621	3.402496489	1.519370582	37.50478665	1.114517684	4.744086317	2.599600008	1720356.614	0.427948053	5.828069864	3.39321124	141.767759	15.55762019	3.549496793	0.851594025	0.619085029	0.431441935	1.208759203	0.635447443	0.829976046
patient_245	69	1	4	1	1	13	1	0.948375884	0.610646887	30.56406671	50.0519488	61.60656194	66.35249312	52.71194908	84.25241548	35387.92491	47.46806119	0.587031155	8879.592559	0.250921538	35469.0096	6.464313058	28.6758428	14457734.08	2.017280248	10.63913968	11.38142904	141.5620734	7.349113069	16.20835898	13.8356317	1.816574462	139.745499	4.575655241	19.23931282	2.195126688	13128894.98	0.30124761	107.440257	5.652656009	202.0015619	18.7882505	4.746999563	1.620894755	0.498198957	0.774836289	1.605803612	0.934091547	0.705720433
patient_246	51	1	4	1	0	446	1	0.842082594	0.740427602	45.6608124	61.66816613	75.68280102	62.81533698	78.66215726	80.01468315	87046.01209	51.92968933	0.637221721	14905.94357	0.171242119	87166.57412	2.698886385	7.508188147	3195899.592	0.130594881	2.153447054	379.6695268	182.9564441	1.642662177	5.018003263	4.507216875	1.725786062	181.230658	0.926985315	5.788646259	10.59347368	2920814.656	0.968310782	8.328068765	1.054378431	6.621784873	0.530908753	0.092724072	0.040859594	0.390315998	0.027714455	0.176712168	0.040021621	0.987429215
patient_247	71	1	4	1	0	270	1	0.872870369	0.543366843	34.83647456	64.11225683	64.26807231	78.15755627	76.81115205	82.42664029	81431.79801	55.96168925	0.628771575	14449.53619	0.177443413	81543.00862	4.569614369	22.06758066	22184285.33	0.937504619	7.93653471	37.28314632	230.9769141	6.458839986	12.48326114	9.701075276	2.243550984	228.7333631	3.448727219	16.48503383	4.429461659	22159829.6	0.679054475	115.9245316	1.941765166	90.91450004	9.317560449	1.690528497	0.590302847	0.490618242	0.303952254	0.988399869	0.486968334	0.8774207
patient_254	64	0	4	1	1	273	1	0.721335934	0.490995573	16.24227747	33.08029312	41.38730534	42.06211602	26.25316782	42.11694894	8654.40907	23.86200415	0.715624636	2848.549611	0.329144323	8692.336941	4.96108269	12.30502558	732939.7506	2.829728354	3.505195809	6.264009881	27.31838758	2.347393298	8.185736704	7.497170713	2.717348996	24.60103858	1.499411805	8.778514831	1.557684448	669851.6738	0.175904042	10.05603724	20.39618513	1046.927635	70.2638449	13.50549275	4.700315224	0.492043534	1.433958668	2.181526758	2.30419492	0.578729984
patient_255	69	1	4	0	1	275	1	0.862320482	0.61349841	38.83202797	63.29605312	66.97618588	72.41226778	69.40484032	77.14092072	93935.56832	54.58148302	0.678478522	14728.82374	0.15679709	94053.84544	2.844763593	15.56468051	14791266.86	1.293334454	6.22054269	34.36062331	125.3374041	4.961110231	8.48269683	6.301189519	1.421619304	123.9157848	2.606550656	11.98863332	4.461269175	13518107.97	0.556025108	71.77118327	2.920313996	512.6466744	34.88275595	3.935308482	0.866477097	0.641901327	0.391444464	1.132157838	0.687639348	0.84870301
patient_259	5	1	4	1	0	40	1	0.313954453	0.201956367	22.6030034	111.9202318	51.67210397	103.0276768	43.35368241	106.8399177	20097.10656	35.1378552	0.407450898	8773.331417	0.436546992	20202.69833	6.598393656	26.26393018	6219131.139	1.906626886	8.95611863	16.7006895	141.3100893	6.7684233	14.56490153	11.42992449	1.314077081	139.9960122	3.986504108	17.53559846	2.738305457	6212273.437	0.326214705	95.36085663	5.225165351	215.3910526	19.01522675	4.608541758	1.438646301	0.533603842	0.694293638	1.514446491	0.880411571	0.731159351
patient_265	62	0	4	1	0	255	1	0.714643148	0.665717554	18.90578147	28.39910315	31.40765158	29.65079703	31.68344421	33.30496095	7176.366573	20.29522447	0.647905119	2776.999425	0.386964545	7220.92041	6.880001097	12.56477189	731278.6143	3.240564292	2.914056271	2.961423912	18.2671915	1.737191028	9.378441674	8.934330967	4.097931828	14.16925967	1.242242966	9.620561177	0.651517547	668333.7137	0.123421452	4.600029127	49.46818858	923.6592595	34.58261673	17.9202071	7.190646268	0.438440499	1.835113034	2.385148502	3.098887147	0.528673874
patient_267	54	0	4	1	1	535	1	0.816638525	0.804352976	41.08829736	51.08242101	64.41630959	63.92863923	52.31081345	66.94760637	57806.46141	41.71587295	0.661166567	10935.13536	0.189168046	57893.5128	3.906129557	9.14820408	2897299.23	2.07829554	2.435018693	8.975041232	34.9940517	1.674116838	6.353025138	5.936245104	2.134012398	32.8600393	1.040817719	6.762964025	1.706409774	2647915.102	0.296271205	5.376754002	7.432219446	143.3600598	13.73790289	4.649373943	1.030272951	0.641443321	0.600521194	1.366852972	0.60419218	0.751682532
patient_295	10	1	3	0	0	692	1	0.89599573	0.715298935	35.66390316	49.85873936	56.58505374	56.37765536	56.09301553	57.63939037	54379.99114	44.67321756	0.722920751	9601.804411	0.176568701	54492.86658	2.713052396	9.404468133	2244113.645	1.371589055	2.218518841	23.45681738	58.73172509	2.589974232	4.904581304	3.159693156	1.130339589	57.6013855	1.222426172	6.413765895	3.754917126	2241639.973	0.555656925	17.08147519	2.913611366	378.8065599	31.52477559	4.112926645	0.727217167	0.693070959	0.328738576	1.031061453	0.604639327	0.87582784
patient_299	58	1	3	0	0	286	1	0.775897506	0.587319758	23.62657083	40.22778137	38.12323877	46.92133156	45.14991373	49.31750103	20080.9038	31.21263525	0.649154471	5503.744219	0.274078511	20144.7262	4.193337814	15.30872125	2677555.937	1.56614888	5.047921489	21.95940298	93.18893036	4.130079522	8.908368667	6.859704363	2.496897443	90.69203292	2.264906097	11.02157797	3.49908434	2447084.259	0.450584173	42.11614857	3.482056864	280.4400527	25.09305042	4.18803863	1.657972415	0.444477588	0.67713887	1.530763323	1.11961879	0.755552492
patient_302	51	0	3	1	1	1114	2	0.889806234	0.689789196	42.96459595	62.2865597	71.85778817	73.4765625	75.59569745	77.07420317	92944.0291	55.4229691	0.516034781	19228.82796	0.206886103	93129.97496	1.969636347	3.482204907	786863.3988	0.922547582	0.749871683	43.76112679	23.38272554	0.484519906	2.691054202	2.583095542	1.648578804	21.73414674	0.317897597	2.778820213	3.349056358	719134.9313	0.628329849	0.480069056	1.561061536	17.1865888	1.965059026	0.66814027	0.179386046	0.527397875	0.151955061	0.607249484	0.152106182	0.926834388
patient_306	62	1	3	1	1	15	1	0.756496468	0.594517863	20.20799995	33.99056817	36.27693266	43.5101177	32.65907677	44.9815355	9405.275202	25.71374477	0.567281806	3798.39047	0.403857451	9471.001619	3.069983242	8.210147359	346518.5275	2.362030998	2.305344295	13.69205231	25.65987293	1.750705473	5.193215093	4.469453664	1.281256182	24.37861675	1.027464319	5.782564438	2.565387582	316691.8397	0.26378909	6.46856848	11.0873782	842.3125911	52.5384892	8.466397944	3.318088223	0.437168944	1.105898599	1.943685173	1.885253433	0.64588124
patient_310	66	1	3	0	0	310	1	0.857291066	0.667212178	37.40699178	56.06461189	58.43349257	64.6416366	65.20215803	67.05529622	68538.24766	48.06369088	0.693903255	11671.87239	0.170297211	68652.22173	3.245999483	8.554257911	3133229.318	1.323181279	2.536071002	37.33921749	69.88451377	1.917883532	5.670442277	4.964826685	1.185925374	68.6985884	1.082146673	6.458387258	4.185860968	2863536.754	0.478133748	9.556850355	2.651592037	81.20898244	8.083162513	1.95529015	0.680250461	0.488864216	0.422391766	1.136850887	0.473752566	0.815923574
patient_316	42	1	3	1	1	910	2	0.822021659	0.672630806	23.5145267	34.95903918	45.71656259	36.42052018	37.10534518	46.39877037	14398.67425	28.73708739	0.633454054	4518.393067	0.313806187	14486.36576	1.83024522	3.392849012	98567.47763	0.422683773	0.804055326	372.8117715	31.83890094	0.477427254	2.620396824	2.611392384	1.566871221	30.27202972	0.334448777	2.720389012	10.97290418	107206.587	0.847915554	0.534036862	1.158779195	19.46391204	1.296476128	0.229777397	0.100984761	0.351034145	0.065880024	0.337782298	0.096110786	0.968771095
patient_326	44	0	4	0	1	796	2	0.765715609	0.53837733	36.29359449	67.41293229	64.16231413	70.97673751	80.11347591	81.13068651	81301.53295	51.61913452	0.607968235	14928.02631	0.183613098	81434.13662	3.602084093	16.81018892	12143127.08	1.397658275	5.200073597	24.5997988	127.2353914	4.872040672	9.238072696	6.871473649	0.959946625	126.2754448	2.415628234	12.20457133	3.756820882	12129741.79	0.510795089	63.60957411	2.956928301	207.5025858	19.58111552	3.350851	0.993686803	0.541360536	0.478615148	1.282855074	0.731456685	0.813992056
patient_329	21	1	3	1	0	25	1	0.563472421	0.496610685	24.60484969	49.54555032	61.33220737	61.0105659	35.7630041	61.65380741	19784.83581	27.91755119	0.57172835	6187.511662	0.312740107	19848.09934	3.838764931	10.85328165	1216127.7	0.995114283	3.097057426	74.75045738	101.6160677	2.51480118	6.677168786	5.475201033	1.60689169	100.009176	1.390151736	7.82331211	5.579372152	1214787.287	0.630789194	16.61962938	1.996834666	95.05341346	7.719143128	1.487593478	0.607283991	0.435223388	0.339733374	1.040614834	0.475989002	0.855863283
patient_330	34	0	3	0	0	419	1	0.855408604	0.811571801	34.56442783	42.58948842	49.69992485	51.70850078	48.66203	52.76222191	34341.06793	36.43141482	0.669740071	7628.755659	0.222146722	34444.71169	2.917325677	5.06311096	608261.9279	1.234333219	1.086597965	81.06711074	36.43480958	0.790115595	4.136117685	4.10241709	1.340400799	35.09440878	0.457743911	4.382562739	6.169608749	661574.623	0.513539288	2.099386663	3.430885093	105.6988069	7.72218644	1.723037553	0.638968278	0.471280798	0.341776689	1.012233725	0.504362115	0.853673715
patient_331	7	1	3	0	0	605	1	0.844546921	0.586066363	34.03603319	58.07539104	62.57760546	65.72194971	59.36677575	69.54638405	65380.73261	49.04739267	0.689043768	11390.35265	0.174215739	65481.74776	2.801030112	14.22943051	5344847.593	2.57118965	6.1007267	7.154188963	44.8731836	3.807946589	7.935044083	6.787558995	1.942213103	42.9309705	2.558982848	9.422179695	1.686604693	5813303.911	0.207607147	25.8125456	10.07815476	965.5888737	65.03510307	12.23348407	2.695226654	0.642659401	0.983311327	1.867797637	1.562877724	0.678886829
patient_332	4	1	3	0	0	238	1	0.95378193	0.820824416	46.09977457	56.16277208	73.88888613	69.37011274	73.90296977	75.73805784	85649.89253	53.56703714	0.574538353	16354.96608	0.190951391	85800.35156	5.050462846	9.65302993	5731148.46	0.281108872	2.054975891	274.83516	173.8981241	1.66374146	7.496357618	7.175348421	0.94368738	172.9544367	0.881632771	8.168397943	10.21271131	5724833.258	0.919825281	10.52734742	1.131445255	11.94394945	1.158856184	0.225408562	0.112765351	0.332095024	0.069843544	0.358424867	0.107385975	0.968949333
patient_342	43	0	4	1	1	1096	2	0.695432299	0.545003862	38.14073867	69.98251086	75.58347394	61.66200215	71.47034955	76.32003754	45967.43662	48.66809844	0.473769846	13098.3593	0.284948656	46156.01004	2.894750471	5.518774467	1005654.627	2.629147419	1.239546805	5.274439133	12.67033479	0.779405713	4.344533003	4.386153792	2.00027713	10.67005766	0.527491741	4.462372695	0.502167698	919094.0151	0.192991106	1.037803052	17.63916823	348.6359283	5.217354012	9.456954592	1.630703145	0.714596608	0.831144845	1.610063577	0.824417487	0.68117283
patient_5	53	1	2	0	1	460	2	0.742985508	0.054252114	6.098776383	112.4154597	134	97	142.8635713	143.1293122	33596.16667	83.52305747	0.240717036	20917.21119	0.622607079	33697	1.301783982	21.71753098	5839665.201	1.565606758	6.052443324	10.77701444	93.13824893	7.298111095	7.538789125	3.06477198	1.0866448	92.05160413	3.464417793	13.16431772	2.641351113	5839665.201	0.554599553	116.4659196	6.007690213	1128.333363	89.64561028	11.84525296	3.323499224	0.583707672	0.809141057	1.617093051	2.51642289	0.794093565
patient_10	43	1	2	1	1	1564	2	0.83617727	0.100483892	3.482658905	34.65887763	34	36.05551275	36.40054945	40.33608806	2048	28.98096567	0.35093281	2222.355089	1.085134321	2078	1.458497663	2.307045882	7330.694	3.436244665	0.466461836	3.529180103	3.139666571	0.273224956	1.847102327	1.796405462	1.226807787	1.912858784	0.196440783	1.878234329	0.807043876	7330.694	0.106823304	0.115977191	33.54695755	1861.046206	84.64796173	21.58695607	6.740355082	0.505836137	1.789005027	2.386510842	2.986870951	0.52511475
patient_101	31	0	2	0	0	1294	1	0.716475573	0.05573882	7.043980644	126.3747727	102	135.0037037	135.0740538	136.069835	57686.66667	90.54443763	0.309242017	23347.26018	0.404725416	57778	4.935024147	9.363708811	3014358.736	2.285393697	2.333937454	8.852180206	26.25675967	1.521687482	6.911409499	6.538987284	1.593298607	24.66346106	0.968908486	7.222976731	1.71234604	3014358.736	0.266212408	4.403811589	16.58100858	225.5575315	18.76857199	5.541288178	1.626126417	0.537393094	0.651293017	1.521315284	1.128080267	0.770526981
patient_105	56	1	2	1	1	494	2	0.854025515	0.049796029	3.354480565	67.36441873	66.03029608	79	81.32035416	81.32035416	7306.25	57.53093237	0.236125323	7711.483123	1.055463901	7365	1.986349122	4.535861722	74321.34752	3.135238258	1.384996224	3.77756501	7.78672618	0.825663212	3.005050012	2.698668781	1.52983466	6.256891519	0.579518678	3.176657641	1.138322147	74321.34752	0.145240129	1.060828199	26.59457845	1395.54796	68.67519868	21.1872138	10.97697183	0.347479507	2.243154566	2.551679257	4.557855752	0.502494837
patient_110	24	0	2	1	1	1245	1	0.870917866	0.591177754	20.0125173	33.85194582	35.15395286	40.46890544	37.3924949	41.52802126	13323.53985	29.48226441	0.717748241	3786.678246	0.284209624	13407.40536	1.229022048	2.966359173	133968.3947	0.421838255	0.537386875	92.33461852	56.7510464	1.198991103	2.253424464	1.572410871	1.069246448	55.68179995	0.264822737	3.976331407	8.474370481	211987.3213	0.900068906	10.73328964	1.437370553	298.4729347	19.38420637	1.675614843	0.940672912	0.235423043	0.176143863	0.50132272	0.90523022	0.958435703
patient_111	58	1	2	1	1	258	2	0.682479313	0.486143625	26.95795812	55.45266203	44.55567791	57.03018112	57.37008937	60.64874685	11106.24648	37.84529471	0.381665273	6307.341555	0.56790938	11350.32676	1.963437178	4.047074302	63670.5825	3.62779317	1.009510614	2.926949845	5.249604078	0.612537205	2.877885085	2.774918982	1.437748366	3.811855713	0.42718118	2.979332651	0.664699289	100750.3021	0.092667255	0.594200481	38.55222409	2076.959055	86.97839033	23.85185788	7.051072678	0.464529623	1.961307869	2.286413548	2.27780796	0.488455863
patient_112	35	1	2	1	1	1176	1	0.68008721	0.34082555	14.0588389	41.249369	40.86611071	32.92268548	42.56022505	46.47723952	8019.969257	28.05316829	0.583933398	3318.200402	0.413742285	8155.525462	1.822618053	2.588354306	24748.15927	2.557266504	0.349561638	8.552480165	4.818594887	0.249474548	2.162958782	2.094177498	1.342121996	3.476472892	0.148468625	2.191286908	1.65375815	39160.69908	0.223719829	0.123347623	20.31726409	315.7636591	24.08481179	6.638747216	2.744632642	0.395851086	1.015620163	1.796941287	1.504729176	0.654920213
patient_113	61	1	2	1	1	1017	2	0.817619525	0.804354948	54.01257181	67.15017036	71.01984064	82.52956218	78.96601822	85.14747539	136152.9005	54.90329038	0.67034072	19092.95378	0.140231708	136388.6066	1.792322744	7.699167489	2427545.061	1.721591874	3.064970635	22.94778326	43.70554657	2.010368463	4.463517192	3.799065394	1.104310029	42.60123654	1.301617074	5.306982453	2.990124263	3841257.275	0.372605948	8.241077033	4.213559035	294.6077919	21.40042771	4.087320765	1.019342122	0.611626481	0.486605708	1.248456009	0.725702456	0.80915483
patient_116	42	0	2	0	0	1100	1	0.690561076	0.602446922	26.0991925	43.32197833	50.37315506	38.83667823	47.07160916	50.66076972	22882.63557	29.91647195	0.739629872	5269.956669	0.230303745	23078.54067	4.92211723	17.49804581	873840.8381	0.417914635	5.112649768	210.1832142	305.1666815	5.049710084	10.64180647	8.207622463	2.991262096	302.1754194	2.377328704	14.83427156	10.26819126	5078562.408	0.879532808	106.8075679	1.262258892	64.34036729	4.734785145	0.586616956	0.303518846	0.304600617	0.134523315	0.56284617	0.284585523	0.946311037
patient_117	36	0	2	1	1	1090	1	0.317437968	0.234033957	7.163775252	30.6099822	16.02535603	26.56877976	19.27218531	28.76516599	662.9514172	9.716770541	0.601439053	611.3364661	0.92214369	697.8297166	2.047766547	8.845128776	12288.85476	3.253601346	3.081708973	4.332887403	14.33402841	2.122767852	4.511426251	3.552458798	1.352698001	12.98133041	1.340559429	5.278814622	1.420581459	19445.6418	0.13988513	7.512916998	24.76680119	2775.500989	128.529957	23.46186658	34.27677901	-0.115445631	4.585613178	2.953578226	6.779986251	0.345526125
patient_121	59	1	2	0	0	973	1	0.694871042	0.536355804	20.20076826	37.66299926	38.64976422	43.66159781	40.2240242	48.22496007	11189.49268	26.17092754	0.422709779	5723.329649	0.511491433	11247.51306	5.18583388	22.50543582	1619697.659	2.786734843	9.84692861	6.656833885	63.93183013	5.756476666	13.10368254	11.73709629	2.161413277	61.77041685	3.974615876	15.0953528	1.434136909	2562967.159	0.170420538	56.16318022	14.27859195	592.7918755	37.29457536	10.98721249	5.063952417	0.381083043	1.54270831	2.228425141	2.289135368	0.551673618
patient_129	49	0	2	0	0	159	2	0.673991178	0.616358452	33.7233049	54.71378671	62.7304974	63.4965796	44.03976245	64.60146842	45740.56126	36.87660958	0.702632734	8802.852099	0.192451773	45874.53539	2.065942861	7.019200108	661594.9354	2.485068388	2.56839798	9.01242138	23.22009331	1.692924623	4.171057127	3.549275006	1.00486522	22.21522809	1.068984074	4.77710171	2.00840223	1046889.044	0.223165062	5.422983193	10.10431698	624.4121565	45.74489962	9.181251376	3.504582322	0.459577474	1.153315622	1.949633124	1.88662887	0.637576991
patient_136	67	0	2	1	1	41	2	0.910587426	0.670988089	31.28147664	46.62001778	54.61666307	61.48495079	52.76590493	61.70077866	40087.74531	42.45160198	0.633421519	8942.639663	0.223076643	40390.8361	5.793981593	12.66449788	684134.3606	1.68812117	3.293137487	26.68066917	66.89727027	2.340078298	8.849974087	8.039823735	3.257304046	63.63996622	1.420863811	9.490262468	3.119967589	3637803.953	0.370256712	11.74304037	4.131684121	81.727573	7.820071296	2.454766923	1.127069851	0.372270552	0.64470254	1.449815246	0.689537682	0.730419277
patient_137	40	0	2	1	0	737	1	0.701218443	0.570637763	25.51682335	44.71632446	41.92818462	49.49757222	47.53178982	51.17202254	21437.53791	31.35591141	0.541221076	6895.39836	0.321650667	21564.39037	2.52206047	9.882976519	551168.4929	2.768492713	3.384422828	7.968376331	25.00348475	2.440039002	5.410795282	4.303786616	1.136707081	23.86677767	1.505537892	6.359546239	1.978019759	872146.5029	0.198575073	11.16712278	14.59718482	1407.203791	86.98801162	15.29137323	8.324486815	0.326371549	1.795832597	2.410824394	4.339667143	0.564994492
patient_139	47	0	2	1	0	270	2	0.865285157	0.694706531	36.97584293	53.22512641	67.74742908	75.42205627	53.82383022	76.73240833	54828.17757	46.05491184	0.621712716	11226.13467	0.204751191	55136.20104	7.819584014	20.91021216	2035965.088	2.776642132	6.800942197	5.337648024	50.04093494	4.189894845	13.59959758	12.57204602	1.852768611	48.18816633	2.831027779	14.64942953	1.194754501	11832547.74	0.178213869	29.6567312	21.54374217	403.306489	26.69841538	9.616860013	3.894389833	0.425617123	1.376015466	2.153603674	1.824743615	0.566296514
patient_146	67	1	2	1	0	66	2	0.427898102	0.299722352	24.62336093	82.15390274	46.85054091	84.44969806	84.4857852	87.2032554	35546.69845	35.15349906	0.549261069	9518.565141	0.267776349	35918.91519	5.545145121	11.22412995	495473.2093	3.361809677	3.265467298	2.841534734	17.46004735	1.802106637	8.278057363	8.070311621	3.98703947	13.47300788	1.32601901	8.564409247	0.516967374	2634620.308	0.108630644	4.822872042	40.50067913	1103.184007	22.65290082	19.95048246	8.019634148	0.429782715	2.158927239	2.430760152	2.461725687	0.462041247
patient_168	40	0	2	1	1	247	2	0.821946519	0.691325839	38.12728768	55.1509658	56.56468843	60.9998556	59.61517266	64.90781867	66865.72731	45.33114435	0.717248471	11107.51416	0.166116703	66955.10161	3.60020729	5.404108173	1546029.576	0.356169675	0.866811719	209.4855719	58.07179711	0.648410722	4.442375875	4.218339567	2.414563412	55.6572337	0.372373931	4.593804171	9.309872702	1412955.971	0.891115705	1.368333348	1.142958755	12.29010237	1.17531358	0.235286879	0.083217378	0.430328698	0.055261941	0.302812805	0.079935041	0.975003261
patient_169	45	0	2	1	1	1933	1	0.673041641	0.439657971	23.68471424	53.87077186	41.68780125	60.22206602	51.6503897	60.5495627	25572.61863	36.25727268	0.533951966	7861.379023	0.307413923	25669.67821	3.823929177	7.118008405	830332.4136	2.644788679	1.570093206	3.52313218	15.52267863	1.002970406	5.533571756	5.521839831	1.779870548	13.74280808	0.668842419	5.684291399	0.277756843	829417.3033	0.19248489	1.690752338	23.63743481	208.6828393	4.992849512	7.784277026	1.768725769	0.630942344	0.916305383	1.687568975	0.81474163	0.653227947
patient_17	55	1	2	1	1	1460	1	0.696770342	0.096778846	7.468050623	77.1661468	73.02739212	97.02061637	88.68483523	98.28021164	16047.375	53.76708251	0.226286531	13596.53005	0.847274402	16136	2.056815354	3.83597185	169496.2378	1.082558122	1.020409726	144.2559611	29.00833988	0.62077835	3.064049737	3.062601224	1.573936086	27.43440379	0.424935518	3.24102282	8.176107094	169496.2378	0.518705983	1.11582813	2.176332796	80.27231451	4.395683187	1.054624813	0.243445095	0.57195294	0.224088146	0.745202254	0.185416434	0.889882878
patient_179	48	1	2	1	1	1972	1	0.625681785	0.401917525	10.23170419	25.45722332	27.90576725	25.57548995	20.98881596	31.48107202	2482.375381	15.92812092	0.638711426	1388.111684	0.559186856	2514.21047	3.996855679	5.325497058	59051.13473	3.59763917	0.668247121	2.652961673	6.07167482	0.398277728	4.606745253	4.556871916	3.445471255	2.626203565	0.283644352	4.633069644	0.330950801	53968.36831	0.094074908	0.2432325	55.47970456	2119.574225	55.98203855	27.0227964	8.612018644	0.514141604	2.129487247	2.553244299	3.382455517	0.473325922
patient_18	32	1	2	1	1	1459	1	0.560472022	0.052131225	4.206731151	80.69503812	49.01020302	80.00624976	79.15806971	80.1623353	6478.75	45.22731122	0.22701978	7403.116321	1.142676646	6542	3.433328779	4.160257247	93580.47237	2.968344619	0.344589162	5.746142247	5.508324246	0.228055892	3.769768374	3.723934526	3.188868627	2.319455619	0.150244015	3.782137788	1.299476978	93580.47237	0.157065262	0.093412649	21.24539426	681.7210926	42.17943935	11.11819723	4.666706456	0.393220286	1.544057175	2.067653073	1.723892236	0.541896621
patient_186	27	0	2	1	1	1228	1	0.89546145	0.761423742	24.02769832	31.55627676	38.77099374	36.04962989	34.36694242	38.83047436	14744.88876	28.25742934	0.726418917	4003.052747	0.271487484	14798.27722	3.178135032	4.608340729	241855.9165	2.464732543	0.657375391	12.77239114	9.294658143	0.494421543	3.795178432	3.61906351	2.470074538	6.824583605	0.287503474	3.864809664	2.498572784	221038.2226	0.239198441	0.533374405	12.08482792	614.4216747	39.11498741	6.418419954	3.477578724	0.23983655	0.996272986	1.780845513	2.272035284	0.677693952
patient_187	51	0	2	1	1	1826	1	0.7201548	0.466302188	19.58962987	42.01058965	36.6793476	52.56751174	42.62577967	52.86346553	15943.85055	30.2541278	0.598229535	5120.885721	0.321182496	16017.45964	3.297531184	4.47393824	256147.909	2.823629529	0.614999405	3.284106809	6.560686615	0.367057722	3.795748999	3.690951618	2.531692245	4.028994369	0.259236709	3.82299741	0.690077775	234100.1253	0.169056491	0.207598733	31.03282799	328.4308651	21.53847775	9.93446658	1.552261316	0.715902248	0.849205697	1.60535387	0.726514386	0.668740302
patient_188	33	1	2	0	0	2099	1	0.763268604	0.421331502	7.005092999	16.62608414	17.85119757	16.58093641	14.10575487	20.38450509	590.6741023	12.69016803	0.555367129	613.0123723	1.037818265	620.2248341	5.69066675	8.45904234	33705.35078	3.490255421	1.65392978	3.133009093	10.61463164	0.903465452	6.937768136	6.692375439	4.879645552	5.734986091	0.65091539	7.02488265	0.780552666	30607.46061	0.104356158	1.216349534	39.95453562	1247.461359	51.76559945	16.4857831	19.07949322	-0.100439448	3.294566294	2.954177397	6.16868342	0.380588229
patient_189	40	1	2	1	1	1779	1	0.726296395	0.563128201	37.5938376	66.75893256	64.07677528	82.86489365	83.79103837	88.07560777	54071.56276	48.48677202	0.366383306	18873.87444	0.349053615	54375.54603	3.608746149	8.432401059	2247633.638	3.206197471	2.658543113	2.906910135	14.86299527	1.514196239	5.839274624	5.606199857	2.053414682	12.80958059	1.102034057	6.126684156	0.538393211	2041054.565	0.122870311	3.439130612	30.24807558	1134.656025	45.88900426	20.39888457	2.576380975	0.778901077	1.105031991	1.877515544	1.173694974	0.616678688
patient_19	56	1	2	0	0	756	2	0.67435524	0.067891624	8.764437352	129.0945302	105.3043209	137.0145978	138.4629914	146.4547712	60117.04167	87.05557297	0.281812895	26334.29302	0.438050381	60235	2.122904206	8.899752961	1981987.138	2.170408845	3.305754059	7.433569212	34.06183894	2.221162269	4.880536036	4.037933914	1.455068611	32.60677033	1.415988578	5.736222102	1.823180204	1981987.138	0.282245237	9.084612015	5.527483721	276.8024834	26.85079462	6.279339401	2.32657736	0.453311603	0.914974083	1.797173459	1.344219448	0.691228329
patient_190	15	0	2	0	0	1422	1	0.723030711	0.462493407	22.58489901	48.83291024	56.53377623	48.09308016	50.76317286	58.05945016	24432.79371	35.3076938	0.654513555	6221.296474	0.254628945	24509.63957	2.3743144	4.166066791	1449841.198	0.293399749	0.748300153	109.5366941	101.2780141	1.739520212	3.861172047	2.902760433	1.903048283	99.37496584	0.333075015	7.352703019	9.79298284	1325046.058	0.937976168	39.15359211	1.795384697	787.7136408	45.96722888	3.224538565	1.298664562	0.461099153	0.178622804	0.372369214	1.256798473	0.970399796
patient_195	7	0	2	0	0	2144	1	0.642282777	0.473797266	38.3147701	80.86743606	81.98891927	64.23060878	87.67249407	88.22967852	104629.8745	51.93976143	0.651516131	16481.47545	0.157521698	104732.3864	2.889273118	31.98210321	167364463.3	0.668435473	5.039927568	30.92707203	582.8689287	18.70828296	15.68058769	3.608367798	1.532817647	581.336111	3.52257716	39.95319815	4.675062323	167179914.1	0.826591847	1350.377213	2.167209446	245.7351977	22.6795432	3.016676991	0.807378143	0.59460576	0.240281689	0.716925734	0.73619947	0.931040559
patient_20	46	1	2	1	1	1540	1	0.560236455	0.050806153	5.267244637	103.6733601	78.00640999	98	123.434193	126.6728069	20083.04167	58.08159575	0.270823293	13193.22907	0.65693381	20199	2.323781302	3.058430977	143638.0299	1.570422734	0.344896942	26.75800565	9.570603405	0.253800656	2.639898246	2.556348474	1.481392651	8.089210754	0.152966045	2.666673133	3.113881372	143638.0299	0.396872165	0.142082846	7.325548253	32.51981609	3.377882124	1.609311389	0.70670395	0.362847283	0.435685784	1.146946309	0.476959144	0.812586409
patient_21	52	0	2	1	0	1293	2	0.796891332	0.047336897	6.619399358	139.8359379	141	149.0301983	153.5219854	154.4376897	71116.79167	111.4340469	0.263996877	31443.68517	0.442141503	71258	4.04470841	11.13757585	4750100.136	1.639666935	3.323997982	31.26202525	66.44421554	2.441928614	7.24428415	6.321262769	2.130987732	64.31322781	1.435472902	8.164593522	3.769082066	4750100.136	0.384088891	14.18093454	3.472741908	240.4176609	17.63147969	3.119045127	0.884917358	0.559158589	0.471314706	1.205937635	0.612008226	0.806110534
patient_25	68	0	2	1	0	1350	1	0.584299587	0.056700264	8.047934951	141.9382273	107.0420478	170.0470523	146.2395295	171.2337584	44242.375	82.93444754	0.159327953	37968.00417	0.858181871	44373	2.917593526	4.234829398	592288.4139	1.074902257	0.715090201	79.95205564	21.7152104	0.439992359	3.591344974	3.556579376	1.389505529	20.32570487	0.294942109	3.653484109	5.1197628	592288.4139	0.572648756	0.450187411	5.245420236	32.18879363	2.903193309	0.926351295	0.402938263	0.388456272	0.31388059	0.891384022	0.286862494	0.850847386
patient_27	42	0	2	0	1	764	2	0.821058779	0.055566955	8.872605112	159.6741283	166.003012	165.0030303	175.4223475	176.2356377	129363.4583	131.1018448	0.267760017	46196.89731	0.357109325	129540	1.548466019	4.211642188	2195994.178	0.463029251	1.236145854	118.5830212	60.62903101	1.137924813	3.072998702	2.645903536	1.077719381	59.55131162	0.527641018	4.117310746	9.209130428	2195994.178	0.87356814	7.508926762	1.514926527	278.5046774	17.15701512	1.449106607	0.402626218	0.55519109	0.120851298	0.466068595	0.385354213	0.96010543
patient_278	39	0	2	1	1	660	2	0.807483477	0.480311206	20.48762652	42.65490013	40.5452971	52.94330575	49.58377785	54.02210858	19105.40536	34.44312705	0.612150972	5645.855411	0.295510894	19175.96796	2.325948138	3.146001902	158241.5461	1.192293557	0.403332083	122.1122951	15.18817731	0.263322467	2.717635047	2.671801177	1.723916182	13.46426113	0.168830659	2.746229433	5.597382603	144620.8568	0.489729526	0.156235851	2.813341315	14.71555842	0.849215854	0.983188057	0.296112519	0.530238492	0.239936141	0.800570177	0.229493445	0.885262265
patient_28	46	1	2	0	0	1199	1	0.931888439	0.053404253	2.864298186	53.63427071	57.00877125	59.00847397	65.73431372	65.73431372	5383.041667	49.98115679	0.273520493	5430.578318	1.008830816	5425	3.201835844	4.884301245	89547.03498	3.262340205	0.954404039	4.717104739	7.181677563	0.559805965	3.998826309	3.89493866	2.674512106	4.507165457	0.389881613	4.062802714	1.053107528	89547.03498	0.122978054	0.515754048	23.24554353	1517.58793	78.21431654	14.28400419	7.56005996	0.273638935	2.155641136	2.144391475	1.599624447	0.457972453
patient_289	49	0	2	0	1	858	1	0.831419801	0.620222847	23.54048473	37.95488158	44.15178811	40.58275872	41.31653016	47.74086262	19112.55509	31.55644008	0.691658028	4998.103012	0.261508887	19179.58138	2.230512168	3.184158779	132164.5173	0.665242813	0.423977871	146.4038112	22.37584258	0.370368689	2.648240078	2.46742287	1.784421133	20.59142145	0.191212783	2.737675811	8.328867726	143748.447	0.775351475	0.481693335	1.458712006	75.32281464	5.767928858	0.847920255	0.24505336	0.536161922	0.144001048	0.603513183	0.222323236	0.937269958
patient_296	45	1	2	0	1	1116	1	0.81601948	0.400969792	13.83936277	34.51472666	32.7758747	39.42694633	36.71251609	39.66039879	9173.792762	28.1646893	0.677059851	3130.086553	0.341198742	9229.732613	2.934239087	4.30981051	133152.2867	1.449515062	0.684105137	53.21369016	16.31422501	0.450284374	3.569270705	3.463364115	1.876728222	14.43749679	0.291839935	3.63107424	4.185813393	121691.2568	0.452922376	0.445006776	5.721107216	133.5591	8.269007124	1.755246857	0.380102411	0.631075975	0.308048519	0.90219382	0.270064135	0.853353388
patient_300	41	1	2	1	1	38	2	0.859758253	0.514667719	32.85952254	63.84609202	65.1005526	79.79505404	69.90713226	84.3840548	64528.97272	54.89220454	0.484647298	16053.19556	0.248775006	64660.19712	2.743918144	4.005314652	911174.1131	0.047762382	0.628792879	2080.98101	110.7675726	0.489659231	3.335112721	3.145894973	1.085485036	109.6820876	0.264935954	3.588702558	34.84690685	832744.8448	0.990931271	1.755809188	1.01785484	11.99231227	0.67296038	0.05452396	0.025431889	0.272861715	0.007360284	0.049317239	0.025375453	0.997372654
patient_301	53	0	2	1	1	1130	1	0.824681114	0.349944435	6.348260846	18.14076812	20.09617439	22.52630487	18.07243354	23.49320254	852.3111852	14.96034885	0.511828872	849.3593447	0.996536663	880.1097361	2.532890933	3.228109629	7771.069395	3.372755147	0.357085904	3.525405399	3.832829065	0.210999316	2.828307477	2.771828505	2.304636006	1.528193059	0.147626684	2.840712289	0.896763514	7102.174283	0.114339599	0.070323125	43.2609856	2421.7213	112.2164452	27.95687625	5.319801483	0.68791249	1.674015542	2.322672989	2.238362527	0.518254043
patient_31	62	1	2	0	1	980	2	0.669781408	0.049907739	6.210120524	124.4320139	110.0181803	153.0032679	152.4729484	153.4731247	35027.375	83.3422495	0.182755738	28328.14681	0.808743071	35128	4.107373256	5.535633106	821745.9053	1.638880278	0.681185489	17.37439784	15.64290557	0.456822281	4.793791035	4.70569553	2.46655312	13.17635245	0.293488984	4.836621057	2.048000361	821745.9053	0.40578669	0.412470762	11.06945255	41.46034842	4.210735679	1.962819999	0.709683141	0.466018861	0.470642605	1.175353776	0.451053629	0.79208147
patient_318	48	1	2	1	1	1006	1	0.798134696	0.421456045	11.94267495	28.33670341	27.15461301	29.6484375	32.4890353	34.12809854	3365.224022	22.61650615	0.523770258	2073.413606	0.616129444	3419.907199	3.746591886	5.866802194	80891.17789	3.502110226	1.028322664	2.503936622	6.767311856	0.639604252	4.582597212	4.379908272	2.803295876	3.96401598	0.462647337	4.649419022	0.638915295	73928.46649	0.105727351	0.61690004	62.40477662	1922.215742	50.83649512	27.86428168	10.2656282	0.446092025	2.292993064	2.448642839	3.454100842	0.497908524
patient_32	28	0	2	1	1	1280	1	0.710737333	0.038370196	4.939827935	128.7412754	107.01869	162.0123452	160.0781059	163.6123467	36988	91.50123069	0.194650247	27580.559	0.74566235	37125	2.456168324	4.138658754	407513.9989	1.592185601	0.883099108	20.13626105	16.21586308	0.522992094	3.243191271	3.167826031	1.152248322	15.06361476	0.367420981	3.313126628	1.59091293	407513.9989	0.376149605	0.458518433	7.719257032	29.25703988	2.192042007	1.674628188	0.563667983	0.488155997	0.441369006	1.074638581	0.333139152	0.794419734
patient_320	50	1	2	0	1	1035	1	0.824159623	0.623072486	21.55462336	34.5940863	40.77010795	39.67999259	36.21885869	42.02725468	13268.71295	28.51104911	0.589490132	4597.906311	0.346522404	13323.20576	2.869098615	4.656231129	200978.1306	1.415492439	0.809144326	49.01123186	21.68048833	0.557629784	3.631642841	3.458811001	2.17490642	19.50558191	0.355672573	3.713004096	3.299991045	183679.0361	0.410455103	0.597569686	2.834968227	50.53950859	3.833434379	1.50474389	0.33642736	0.623104574	0.28535765	0.841139505	0.240380918	0.861424766
patient_324	62	1	2	0	1	1110	1	0.86370238	0.427364421	14.23368114	33.30572325	40.92072485	40.61502789	34.51436592	41.7094784	3149.9554	28.76623244	0.395635792	2626.585165	0.833848367	3229.809563	2.772566847	4.465139741	45447.52169	3.498138275	0.676844616	3.507653945	5.625619284	0.488453337	3.526950109	3.445954228	2.156879091	3.468740193	0.306010493	3.586095329	0.736158337	41535.60842	0.108770521	0.42070264	46.28841279	2301.394848	48.60527807	27.48049819	12.72664054	0.397479461	2.444492472	2.53687459	5.110372934	0.482809821
patient_339	66	0	2	0	1	22	2	0.694629669	0.489959834	27.45831033	56.04196183	60.06251023	61.00043782	46.80636251	65.15973152	40846.02588	38.92840939	0.698237966	8214.488712	0.20110864	40925.57546	3.174673967	24.07227252	12067061.79	1.827256276	9.952061121	15.46920646	124.0187019	7.654413111	11.63936921	7.962134413	1.675346238	122.3433556	4.308053947	16.41567418	2.972292149	11028393.21	0.397691054	133.9994431	4.898263976	857.7190132	59.96917341	7.440299598	2.070783621	0.571501871	0.743119254	1.642894722	1.430474009	0.753278502
patient_37	39	0	2	1	1	1080	1	0.788296481	0.040194097	6.012302475	149.5817285	159.0031446	162.0123452	178.2386041	179.111697	70725.125	117.9147503	0.222601611	37153.94817	0.525328844	70850	2.001238423	16.18872508	6964681.06	1.309907288	3.169209825	14.08732951	86.90112032	4.935883685	6.243912092	3.207613544	1.090171855	85.81094846	2.013004898	9.914725374	3.033255927	6964681.06	0.618041008	59.31534103	4.036099905	587.343274	51.81005303	7.009736869	1.482590499	0.660913565	0.482706952	1.238447625	1.19837093	0.851391512
patient_48	42	1	2	1	1	838	1	0.842413556	0.079498156	4.006676993	50.39962177	47	55	60.95900262	61.72519745	5608.125	42.4573246	0.332768031	4587.270152	0.8179686	5650	1.254166005	1.807777866	12906.38592	2.666753766	0.266410351	8.677342868	3.206233349	0.187614433	1.489513899	1.406452396	1.127560914	2.078672435	0.116477829	1.511395412	1.959359162	12906.38592	0.208080633	0.065664438	11.17443275	698.886949	46.84335806	9.397409751	2.25321182	0.560044072	0.995072931	1.772744704	1.080285444	0.648281249
patient_49	59	0	2	0	1	819	1	0.78364925	0.057454201	5.501393598	95.75267796	112	122.0040983	128.8914272	129.4526941	20197.625	75.03651426	0.254374546	14099.72611	0.69808832	20369	2.57275754	12.23558393	1343661.26	2.244369036	4.305548907	13.65601153	46.63204614	3.339758686	6.47379348	4.90648367	1.391784124	45.24026202	1.939830927	8.121944993	2.697329512	1343661.26	0.278586586	24.05598845	6.490077284	965.1949294	65.08130604	8.936665422	3.516467047	0.433471926	1.098889298	1.981712455	2.12918351	0.658780477
patient_50	64	0	2	0	1	821	2	0.744331805	0.044847549	5.851845532	130.4830627	138.0036231	155.0129027	155.0290295	157.0636814	45246.33333	97.12269357	0.223311401	27497.64418	0.60773199	45380	3.81695746	11.60718615	2925973.202	2.427353725	3.477896592	9.922200667	37.38888616	2.549809751	7.166591035	6.274196776	1.451712484	35.93717368	1.518252555	8.029766683	2.103611449	2925973.202	0.243384996	13.11712592	10.55969278	537.1940545	41.70851132	8.080556021	3.215824201	0.439349419	1.103317946	1.937290804	1.78024124	0.645165531
patient_53	42	0	2	0	1	777	1	0.819041443	0.04890289	5.436063174	111.1603667	116	110.0181803	125.399362	126.2497525	33956.125	91.0449472	0.24183934	20968.59145	0.617520151	34046	1.751889585	2.523360876	158876.0484	1.733028545	0.353853321	21.19132309	8.515722088	0.262933825	2.123376681	2.074652046	1.054850996	7.460871092	0.152801605	2.16021097	2.447271005	158876.0484	0.379158067	0.157782908	8.031497845	54.15267404	4.210823502	2.006526876	0.99552103	0.323857127	0.582842401	1.323971487	0.594964056	0.754927502
patient_54	71	1	2	0	0	785	2	0.614781433	0.058154108	4.868015399	83.70888313	66	87.00574694	93.30058949	93.30594836	14142	51.46266711	0.317345641	8911.66411	0.630155856	14219	1.449853808	7.384908444	332674.8708	2.183473397	2.756336371	10.62143394	26.3667074	2.087824701	3.755296942	2.793164549	1.145297753	25.22140965	1.176851732	4.836993139	2.469509987	332674.8708	0.314003834	9.2942475	6.632871775	1154.255706	83.30472858	10.9222891	4.072421011	0.459946603	1.142877659	2.015136181	2.495144433	0.678876811
patient_55	39	0	2	1	1	789	1	0.691416224	0.044405245	8.274448138	186.339434	180.0249983	198.1236987	192.3460423	208.2810601	127465.9583	128.8381078	0.197358292	62061.8747	0.486889798	127654	2.474602221	4.814059324	1704088.464	2.970064232	1.149449046	4.840447765	8.785365515	0.732538072	3.525381332	3.355539839	1.345833691	7.439531824	0.485186148	3.653666088	1.136594003	1704088.464	0.155279181	0.920962347	29.13689857	902.150434	53.25928622	13.86693753	2.202663968	0.717229743	0.930224532	1.702840668	1.156475571	0.667292188
patient_9	37	1	2	1	1	890	1	0.812172277	0.056988899	2.583910427	45.34059189	43	52.0096145	53.45091206	54.41507144	2919.125	36.82437176	0.289980667	3406.305078	1.166892503	2954	1.460554254	2.385477653	10605.54499	3.32316009	0.448776508	3.882678928	3.379901089	0.279769372	1.860464478	1.790172855	1.260706891	2.119194197	0.188808008	1.894790723	1.00425044	10605.54499	0.119193236	0.128903813	27.13800943	2228.111512	130.7212959	20.69233406	4.757457661	0.606853185	1.454365464	2.149262824	2.22534905	0.575066108
[truncated: 3,520 more columns]
