# Supplementary material for: Survival prediction in gliomas based on MRI radiomics combined with clinical factors and molecular biomarkers
Source: PeerJ. 2025 Aug 20;13:e19906. doi: 10.7717/peerj.19906 (PMC12374691; doi:10.7717/peerj.19906)
Supplement: Supplemental Information 5 [file peerj-13-19906-s005.csv]

case	age	sex	Grade	IDH	MGMT	OS(days)	Status	T1WI_original_shape_Elongation	T1WI_original_shape_Flatness	T1WI_original_shape_LeastAxisLength	T1WI_original_shape_MajorAxisLength	T1WI_original_shape_Maximum2DDiameterColumn	T1WI_original_shape_Maximum2DDiameterRow	T1WI_original_shape_Maximum2DDiameterSlice	T1WI_original_shape_Maximum3DDiameter	T1WI_original_shape_MeshVolume	T1WI_original_shape_MinorAxisLength	T1WI_original_shape_Sphericity	T1WI_original_shape_SurfaceArea	T1WI_original_shape_SurfaceVolumeRatio	T1WI_original_shape_VoxelVolume	T1WI_exponential_firstorder_10Percentile	T1WI_exponential_firstorder_90Percentile	T1WI_exponential_firstorder_Energy	T1WI_exponential_firstorder_Entropy	T1WI_exponential_firstorder_InterquartileRange	T1WI_exponential_firstorder_Kurtosis	T1WI_exponential_firstorder_Maximum	T1WI_exponential_firstorder_MeanAbsoluteDeviation	T1WI_exponential_firstorder_Mean	T1WI_exponential_firstorder_Median	T1WI_exponential_firstorder_Minimum	T1WI_exponential_firstorder_Range	T1WI_exponential_firstorder_RobustMeanAbsoluteDeviation	T1WI_exponential_firstorder_RootMeanSquared	T1WI_exponential_firstorder_Skewness	T1WI_exponential_firstorder_TotalEnergy	T1WI_exponential_firstorder_Uniformity	T1WI_exponential_firstorder_Variance	T1WI_exponential_glcm_Autocorrelation	T1WI_exponential_glcm_ClusterProminence	T1WI_exponential_glcm_ClusterShade	T1WI_exponential_glcm_ClusterTendency	T1WI_exponential_glcm_Contrast	T1WI_exponential_glcm_Correlation	T1WI_exponential_glcm_DifferenceAverage	T1WI_exponential_glcm_DifferenceEntropy	T1WI_exponential_glcm_DifferenceVariance	T1WI_exponential_glcm_Id
UCSF-PDGM-0004	66	0	4	0	0	1303	2	0.948920983	0.829286993	31.73859286	38.272146	39.29376541	40.85339643	40.52159918	42.73172124	15656.95833	36.31724239	0.360213029	8402.263634	0.53664725	15672	8.96051256	104.9150067	115330855.8	0.896916382	43.03554911	53.83436928	1197.383049	38.58058343	49.37188763	29.2768722	2.027728659	1195.355321	19.03166709	85.78484007	5.652200852	115330855.8	0.713862478	4921.455497	2.03965952	237.1724259	18.80079763	2.352281386	0.99582254	0.400628342	0.3700689	1.114059687	0.855963921	0.866202782
UCSF-PDGM-0008	70	0	4	0	0	185	2	0.80966233	0.580434126	42.06349762	72.46902916	61.84658438	73.75635566	74.52516354	77.06490771	42536.08333	58.67544301	0.202263709	29134.29339	0.684931266	42573	5.05668689	48.71806724	85442843.4	0.487614066	17.14439888	79.58764277	950.7895925	19.06389314	23.75630979	12.97278525	1	949.7895925	8.057715147	44.79924747	6.889785449	85442843.4	0.863206006	1442.610319	1.435059353	68.15312339	6.864381406	1.042510319	0.526782866	0.32961299	0.195918088	0.714538706	0.487909827	0.93063277
UCSF-PDGM-0009	68	1	4	0	0	389	2	0.867959717	0.767068999	29.87172071	38.94267757	41.23105626	42.01190308	38.27531842	42.57933771	15425.79167	33.80067541	0.42529451	7046.270681	0.456785028	15417	27.29968164	280.9391144	557941839.4	1.462954761	108.2970998	22.18307771	1918.962148	91.71270234	126.1822224	78.89570077	4.555905346	1914.406243	49.04120191	190.2367986	3.451796753	557941839.4	0.509354814	20268.08627	3.43987278	336.075357	27.78446476	4.426619009	1.571425486	0.476494827	0.629454455	1.548383607	1.16609379	0.774886845
UCSF-PDGM-0013	65	1	4	0	1	322	2	0.56832115	0.425378875	28.94968117	68.05622667	52.47856705	77.27871635	74.06078585	77.69813383	43833.54167	38.67779297	0.427164732	14074.28834	0.3210849	43755	7.445815599	55.87508969	56436602.41	0.910120305	23.58008624	41.08954193	601.1283399	16.50031012	26.81650493	19.27297609	2.004868546	599.1234713	10.33964056	35.9142322	3.762276687	56436602.41	0.66090296	570.7071373	1.834784777	38.72639888	4.254217904	1.156712185	0.388980557	0.49758325	0.237342835	0.85734865	0.331001148	0.896551371
UCSF-PDGM-0014	64	1	4	0	1	313	2	0.790959305	0.670063559	33.97231385	50.70013644	45.61797891	51.97114584	48.3011387	53.7494186	23673.95833	40.10174469	0.313063461	12735.97883	0.537974201	23651	5.522933459	22.72590337	10877451.34	0.427880451	6.629023951	118.748537	456.8998142	7.923887645	13.26132723	8.889667424	2.560478682	454.3393355	3.068320732	21.44563058	8.146645218	10877451.34	0.884067892	284.0522708	1.440180548	115.4646292	8.594040764	1.041894655	0.319594129	0.533185236	0.13279065	0.546430301	0.301359859	0.950649913
UCSF-PDGM-0015	50	0	4	0	0	54	2	0.755800569	0.518333209	16.55376728	31.93653615	33.24154028	33.61547263	34.98571137	37.54996671	6777.833333	24.13765218	0.420311425	4120.723927	0.607970678	6769	5.557196241	12.2709415	565287.0409	2.043289192	3.39372265	14.24024585	47.83292611	2.256275511	8.575266241	7.88824321	3.182293344	44.65063277	1.430046029	9.138444059	2.265922672	565287.0409	0.303653886	9.975968728	7.44758024	182.7819009	16.24991072	4.766923072	0.963566245	0.664158514	0.577757577	1.397295799	0.620442064	0.755136315
UCSF-PDGM-0017	54	0	4	0	0	241	2	0.947493911	0.747450253	36.81209989	49.25023407	49.47726751	50.15974482	50.15974482	51.92301994	24285.95833	46.6642969	0.334718683	12116.42043	0.498906416	24252	8.083181573	67.30302382	41480103.7	1.85707525	26.70377313	10.36397982	333.2910366	20.05049061	30.37319562	20.52681835	2.743907974	330.5471286	11.93584462	41.3567247	2.270544207	41480103.7	0.379391526	787.8476658	5.127067185	338.5747544	31.56737369	6.296292513	1.792088157	0.559284683	0.802144665	1.736718307	1.125557896	0.707976222
UCSF-PDGM-0018	51	0	4	0	1	1449	1	0.829157818	0.77814448	18.58223219	23.8801825	24.04163056	26	34.05877273	35.52463934	5078.333333	19.80044002	0.563819355	2534.10699	0.499003674	5108	9.238248553	34.70485375	5956936.072	0.297566344	12.27250052	267.591767	767.3841746	10.85471232	21.96341414	17.38108271	3.103149778	764.2810248	5.196289192	34.14963179	12.60808178	5956936.072	0.925417175	683.8057908	1.25996219	107.1865053	7.387468838	0.756148119	0.378078273	0.337254599	0.113305299	0.453182471	0.364906441	0.962020656
UCSF-PDGM-0019	50	1	4	0	1	719	2	0.868135053	0.830433938	38.11910859	45.90263817	51.97114584	55	47.01063709	59.62382074	17835.375	39.84968923	0.219348303	15050.05228	0.843831559	17916	3.888046008	37.24525453	869406372.6	0.228341652	11.14169786	173.7748951	5465.304218	59.32188235	43.41844444	8.917951934	1.196500592	5464.107717	5.559641743	220.2880217	11.31574927	869406372.6	0.952161182	46641.65117	1.262645462	99.69577142	8.151840101	0.856531153	0.337150308	0.420734734	0.076553196	0.26445085	0.331177794	0.98082701
UCSF-PDGM-0021	41	0	4	1	1	1759	1	0.487333745	0.410095278	11.72383183	28.58806833	34.66987165	29.83286778	23.34523506	34.79942528	1098.625	13.93193041	0.449698467	1144.974204	1.042188375	1128	8.381114691	22.0487726	365505.8887	1.995339641	6.344158646	26.76579182	104.5242535	5.806246184	14.74680365	12.06122991	4.231927637	100.2923259	2.754968451	18.00083451	4.259337209	365505.8887	0.32476045	106.5618252	7.68490156	2075.582493	119.2886563	10.86579023	3.947722668	0.472475954	1.150714198	1.995306601	2.593390289	0.629625217
UCSF-PDGM-0022	61	1	4	0	1	533	2	0.681465323	0.528109832	39.31947344	74.4532123	64.19501538	87.32124598	65.80273551	92.84934033	52164.91667	50.73728238	0.295860347	22820.03855	0.437459504	52152	6.006398567	33.98607881	31368487.75	0.745026419	14.09810976	46.81677877	438.8216164	9.95131411	19.0504608	15.34545983	2.13721573	436.6844007	5.989675733	24.52512938	4.263508911	31368487.75	0.73701133	238.5619143	1.610997334	23.81866015	3.33576919	0.908012805	0.345688495	0.449861251	0.220921068	0.821969609	0.295774294	0.903327111
UCSF-PDGM-0023	67	1	4	0	1	1161	2	0.896181266	0.787172094	26.38290897	33.51606234	32.75667871	34.40930107	32.24903099	34.46737588	8779.75	30.03646717	0.370002619	5562.466726	0.633556391	8779	11.22617386	72.71040597	22899709.71	1.1437387	28.57004778	49.29111428	648.8098571	22.32296272	36.10731733	24.8543202	3.536932429	645.2729247	12.6682762	51.0731288	4.901687944	22899709.71	0.595241734	1304.72612	2.397549367	197.4236517	15.48611903	2.401448084	1.214211448	0.330550112	0.530942609	1.389433377	0.925191825	0.795882189
UCSF-PDGM-0024	51	0	4	0	1	653	2	0.736582291	0.655327761	36.7512369	56.08069595	50.44799302	52.77309921	58.72818744	59.43904441	33488.04167	41.30804751	0.310893501	16160.9039	0.482587309	33421	9.657684002	45.8446638	44945531.15	1.063687751	14.35962134	33.36064908	440.9912726	15.09624308	25.08508108	16.88570638	3.002184049	437.9890885	6.654949778	36.6719107	4.551065693	44945531.15	0.656584933	715.5677413	2.518031532	261.8261234	22.76831166	3.212856116	1.051282053	0.508200309	0.417414835	1.209645342	0.872403108	0.849741226
UCSF-PDGM-0025	34	0	4	0	1	465	2	0.877200407	0.744893468	51.35684068	68.94521555	62.80127387	70.09279564	68.8839604	70.74602462	34222.5	60.47877115	0.214844775	23726.50754	0.693301411	34307	4.938943226	21.3541954	8371505.891	0.747517937	7.970114877	68.41714531	265.6392681	5.995417205	12.16350593	9.618316606	1.857912055	263.7813561	3.442250206	15.62105719	5.387387002	8371505.891	0.740267301	96.06655125	1.624918423	47.00478462	4.760661353	1.005762075	0.534238138	0.307064223	0.292125201	0.979078236	0.447187966	0.877691667
UCSF-PDGM-0027	54	1	4	0	0	298	2	0.829655932	0.764818607	32.56474226	42.5783865	37.20215048	42.10700654	43.73785546	46.44351408	12656.125	35.32541091	0.308304731	8518.656491	0.673085679	12694	11.53425576	66.92998752	22949491.6	2.034384966	23.7045853	14.233188	309.4729249	19.06334	32.21800258	22.34549247	1.841535472	307.6313894	10.86924752	42.51941567	2.739486498	22949491.6	0.321546321	769.9010188	5.61108162	399.2049307	33.53006241	6.475674326	3.368541656	0.316923619	1.144826347	2.080437843	2.033433311	0.632013858
UCSF-PDGM-0031	40	1	4	1	1	824	2	0.576370834	0.488774873	16.78185079	34.3345203	40.16217126	43.68065934	42.15447782	52.05766034	3686.041667	19.78941611	0.303248391	3805.331064	1.032362466	3700	2.616684005	5.08942866	58997.61814	2.169116699	1.221076566	23.58841285	16.60090089	0.868168264	3.768865676	3.487306275	1.692296161	14.90860473	0.518515148	3.993156922	3.301311255	58997.61814	0.289019284	1.740953713	8.392389054	395.8606755	27.94304132	5.229993941	2.861707838	0.289964574	1.058894386	1.947120895	1.726143184	0.634108523
UCSF-PDGM-0033	37	0	4	0	1	1489	2	0.849635191	0.73082043	38.28733673	52.3895271	56.82429058	47.07440918	53.23532662	58.12916652	33731.91667	44.51198586	0.375548433	13443.49478	0.39853931	33741	7.325677859	249.3940284	931112587.1	1.525192528	93.33273722	14.33181953	1421.845359	89.72993938	93.0705258	39.72807116	2.519651385	1419.325708	45.13631173	166.1200771	2.988403772	931112587.1	0.530521335	18933.75723	4.853519559	974.1128665	71.44978022	8.306712201	1.413805254	0.710772038	0.576115206	1.472408569	1.066844427	0.798309053
UCSF-PDGM-0035	69	0	4	0	1	132	2	0.739341265	0.703265937	37.55246265	53.39724373	48.10405388	57.45432969	53.53503526	60.86049622	34071.125	39.47878572	0.31020468	16384.25737	0.480883956	33973	4.390494332	32.03548377	57396311.17	0.277175823	8.813974351	158.7386562	1097.718104	14.68470868	17.39161082	8.708048198	1.818026209	1095.900077	4.48799988	41.10314387	10.34285251	57396311.17	0.932960525	1387.000309	1.285911883	101.6682593	7.68182225	0.798738579	0.285276615	0.476027819	0.096498222	0.403803996	0.275732183	0.967401466
UCSF-PDGM-0036	52	0	4	0	1	1673	1	0.648448863	0.536229265	15.6812829	29.24361633	28.60069929	28.8444102	23.2594067	30.9354166	5141.666667	18.96298976	0.563715707	2555.602284	0.497037721	5150	8.094451462	17.46706789	1129363.308	0.962908699	4.907755728	167.0905564	195.2155969	3.61373151	12.87803249	11.64427138	2.461997376	192.7535996	2.041072896	14.8085734	9.693331707	1129363.308	0.613833462	53.45012524	2.033314268	119.9451385	8.661404769	1.44885806	0.424797975	0.546537954	0.233784291	0.828891814	0.368485614	0.89899749
UCSF-PDGM-0038	78	0	4	0	1	152	2	0.857618457	0.720976452	42.05603954	58.33205709	60.63827174	54.08326913	61.58733636	62.13694553	31567.125	50.02664878	0.281301728	17171.24342	0.543959687	31534	4.298157034	15.95604308	5424854.342	0.014369302	5.775404245	3636.878505	896.4742344	4.124780896	9.444907555	7.844345102	1.761798076	894.7124363	2.461399353	13.11609366	43.52268041	5424854.342	0.997781976	82.82563418	1.004736917	1.675265926	0.139086248	0.015359438	0.009948073	0.204937669	0.002787527	0.019879611	0.009940102	0.999064166
UCSF-PDGM-0040	65	0	4	0	1	716	2	0.720507073	0.612556448	32.54025908	53.12205786	47.42362281	55.31726674	51.623638	55.75840744	24027.83333	38.27481843	0.323185987	12459.71217	0.518553296	23979	3.897084524	45.29109523	20847302.54	1.432622688	18.1582633	22.44079995	298.9656065	15.08817812	18.99816945	10.15678826	1	297.9656065	8.519913564	29.48556137	3.419865976	20847302.54	0.526568427	508.4678871	3.557822201	449.9269544	33.74116694	4.755940594	1.056611011	0.636984872	0.482810434	1.338438525	0.817204002	0.819826131
UCSF-PDGM-0042	58	0	4	0	0	635	2	0.952133734	0.932354858	19.71721949	21.14776291	23.76972865	22.47220505	23.53720459	23.87467277	4855.458333	20.13549847	0.568785611	2437.936247	0.502102187	4835	9.069694785	59.40941828	6405705.993	2.799741431	26.55396931	6.412810313	157.2744412	16.84656819	28.98344682	21.79606754	4.011120592	153.2633206	11.29228028	36.39864877	1.660544114	6405705.993	0.184083654	484.8214431	13.50871893	1269.743458	77.99229383	15.62977983	7.16258556	0.373390248	1.868091521	2.583902284	3.589166102	0.506221485
UCSF-PDGM-0043	58	1	4	0	1	1116	2	0.923414527	0.670732983	20.76075103	30.95233358	31.04834939	31.6227766	33.83784863	34.24908758	7991.791667	28.58183449	0.416996234	4635.69401	0.580056914	7997	7.99651039	41.84970041	6491633.511	2.082538857	16.77752284	13.87618406	196.3707378	12.14245505	22.32854378	16.95725874	2.710236171	193.6605017	7.224703098	28.49137761	2.678023716	6491633.511	0.303168412	313.1947312	5.859464242	441.5151141	35.56959287	6.492998748	3.139685393	0.347396725	1.100658579	2.016377538	1.907506141	0.635083818
UCSF-PDGM-0044	38	0	4	1	1	930	1	0.759694162	0.585986326	29.48057482	50.30932208	48.05205511	46.87216658	47.5394573	56.69215113	23136.79167	38.21969827	0.404833358	9699.363993	0.419218193	23135	18.01003387	214.8598446	2879522420	0.240111315	91.99995545	207.7994458	8333.510742	111.2690992	121.5408286	56.31539017	3.896564361	8329.614178	40.64274468	352.7974848	12.37863921	2879522420	0.946875728	109693.8923	1.366700465	278.8085921	16.04280997	1.200432712	0.368556622	0.53349564	0.088457959	0.333108338	0.360413363	0.974915403
UCSF-PDGM-0045	32	0	4	1	1	1718	1	0.814135395	0.676895422	25.91410518	38.28376486	43.829214	45.27692569	39.8246155	45.67274899	11175	31.16816803	0.320667541	7538.0812	0.674548653	11259	2.511151471	10.32113834	700029.28	0.842572963	2.17925971	43.19018372	104.1554215	3.210622458	5.357707706	3.425472812	1.427440651	102.7279808	1.189571675	7.885117933	5.028449146	700029.28	0.74793467	33.47005296	2.297173762	222.3750805	19.96078337	2.859345118	0.737279505	0.59298072	0.288904134	0.948271377	0.651052234	0.89631168
UCSF-PDGM-0046	48	0	4	0	0	178	2	0.862084814	0.727540845	35.60643619	48.94080715	44.94441011	54.91812087	58.30951895	60.75360072	27209.5	42.19112663	0.358584681	12200.36339	0.448386166	27185	10.30581765	79.44271256	99181130.02	0.754611353	27.09414113	59.03940938	1014.67785	26.76993759	37.78064499	23.18153146	2.681572273	1011.996277	12.74399725	60.40179672	5.620524311	99181130.02	0.760271174	2220.999912	1.739023495	120.5094494	10.150548	1.510982668	0.640320676	0.406824973	0.279655889	0.941868319	0.559210607	0.893472952
UCSF-PDGM-0048	74	0	4	0	1	54	2	0.661891321	0.37653721	27.96860853	74.27847172	52.39274759	79.40403012	70.61161378	83.43860018	30989.54167	49.16427576	0.374470484	12741.18928	0.411144812	30972	9.43521207	40.82928934	22819526.4	2.237127315	14.72328678	10.16848059	166.1648653	10.58260057	22.65025269	18.56416891	3.733381077	162.4314842	6.383962231	27.14367759	2.185590137	22819526.4	0.265654345	223.7452859	7.761537374	553.0633527	44.26379696	7.987745102	1.617429907	0.664561203	0.797800975	1.692421348	0.961121473	0.694904671
UCSF-PDGM-0050	37	0	4	0	1	554	2	0.833116344	0.716213066	26.18311313	36.55771496	33.95585369	38.41874542	41.86884283	42.07136794	14241.45833	30.45682982	0.400951423	7086.449132	0.497592941	14189	6.513012088	48.04823302	19957712.6	1.282147531	18.64268775	30.37851654	392.251594	16.72445226	24.1552823	15.37457246	2.224651819	390.0269422	8.305290624	37.50416389	4.348954521	19957712.6	0.573388624	823.084646	3.177789559	507.8422622	38.11409856	4.574691878	1.493581998	0.509158597	0.556424691	1.42768875	1.177140575	0.801444066
UCSF-PDGM-0055	69	1	4	0	1	1328	1	0.860791824	0.610570232	18.17821771	29.77252537	35.44009029	35.77708764	37.33630941	39.56008089	9304.541667	25.62794642	0.731387101	2925.051283	0.314368121	9353	22.98454883	315.9265778	312244144.3	2.127830239	157.2517229	5.695178768	1292.479929	95.61593026	136.6414892	95.26644163	8.60391588	1283.876013	66.59663466	182.7139406	1.45318763	312244144.3	0.302524872	14713.4875	6.521624231	254.0346302	26.83306475	7.695401976	1.197144146	0.730462529	0.631990599	1.527102223	0.785901751	0.751356734
UCSF-PDGM-0056	79	1	4	0	1	207	2	0.618856782	0.570399838	27.44441298	48.1143422	44.77722635	37.80211634	50.60632372	53.83307533	19146.625	29.775887	0.341054176	10148.19743	0.530025393	19008	10.67371932	43.89677481	17024003.12	2.05507846	15.14290576	14.45330594	208.2638682	11.68455603	24.43163264	19.2966849	3.213697325	205.0501709	6.693593693	29.92696209	2.730351136	17024003.12	0.30368011	298.7183867	5.779386854	313.9697331	27.60814256	5.694087578	2.728592662	0.352313579	1.023311003	1.941832566	1.668813312	0.648644183
UCSF-PDGM-0058	51	1	4	0	1	1540	1	0.83127712	0.674979865	23.59073872	34.95028508	39.05124838	30.47950131	34.92849839	39.40812099	10092.33333	29.05337232	0.454121628	4973.242804	0.492774331	10080	4.014350611	17.81941567	3283166.968	0.908843816	5.645703448	42.03470609	199.6902156	6.925358588	10.95931248	7.297381715	1.823776236	197.8664393	2.573192072	18.04746544	5.527232827	3283166.968	0.7312326	205.6044787	2.884947087	859.5121449	56.21289913	4.962023294	1.042687174	0.654788952	0.370293461	1.098022316	0.89988927	0.873262359
UCSF-PDGM-0061	46	1	4	1	1	1907	1	0.840819357	0.382223511	25.79260289	67.48041948	55.80322571	66.70832032	76.02631123	77.11031059	141.2083333	56.73884291	0.264417459	495.9457978	3.512156727	224	5.973480187	16.72316955	60958.15026	0.971930291	4.457195292	75.53195553	147.7452227	5.379087739	11.09604032	8.20492979	4.037934862	143.7072878	2.00088212	16.49650264	7.524746391	60958.15026	0.678970026	149.0124886	1.485905957	361.9227167	25.16831175	2.106263877	1.817517185	-0.011302874	0.301585652	0.764756859	1.675499235	0.904118162
UCSF-PDGM-0063	56	0	4	0	1	287	2	0.773123632	0.682616618	26.97171757	39.51224867	40.04996879	40.79215611	36.49657518	42.29657197	12715.16667	30.5478532	0.374617144	7032.52332	0.55308149	12695	5.17203027	14.33391227	1492735.072	1.651983418	4.070891839	41.90420864	89.04096481	3.365218876	9.198268441	7.735322294	2.045943194	86.99502162	1.794685042	10.84363812	4.830555765	1492735.072	0.386297074	32.97634547	4.0004324	415.2819606	27.95673421	3.877333597	1.586886785	0.419686588	0.666347555	1.507101684	1.135944691	0.74108314
UCSF-PDGM-0064	49	0	4	0	1	187	2	0.909760129	0.723685796	28.99382533	40.06410722	38.62641583	45	39.92492956	46.32493929	13576.625	36.44872736	0.364083906	7559.223596	0.556782234	13596	11.67304132	60.22019635	21303645.89	1.731862076	24.86267858	16.16687863	362.1697181	16.70029573	31.90284047	25.17684599	3.375077168	358.794641	10.59703793	39.58415598	2.572697981	21303645.89	0.373833732	549.1141749	3.987871378	130.3867778	12.80311632	3.460245654	1.493407453	0.397867237	0.734347158	1.627494764	0.942174388	0.715054904
UCSF-PDGM-0065	64	0	4	0	1	167	2	0.837023482	0.657043761	48.19098275	73.34516455	67.47592163	68.73136111	71.61005516	74.73954776	38017	61.39162503	0.242070639	22587.10491	0.594131702	37976	3.908928101	30.44447644	27888281.46	0.697746276	11.71232075	61.43927322	434.9130426	11.46871271	15.63354335	9.411017683	1.183887171	433.7291554	5.241252972	27.09918733	6.162829092	27888281.46	0.791985641	489.958276	1.745507896	175.8060134	14.29716002	1.814404719	0.850709396	0.356610827	0.300967278	0.963429635	0.758861495	0.895268438
UCSF-PDGM-0067	71	0	4	0	1	299	2	0.573049068	0.388671623	31.89968768	82.0736215	50.44799302	110.8196733	130.5450114	139.1438105	32211.33333	47.0322123	0.284387382	17215.23423	0.534446496	32208	3.476669677	28.33468253	12356127.34	1.275929531	10.60984558	23.17518216	217.9219498	9.219264746	13.20160695	8.261796125	1.461364375	216.4605854	4.857706663	19.58661149	3.566555769	12356127.34	0.57404135	209.3529236	2.870178577	225.4800306	20.81362396	3.492832656	1.343579901	0.445116332	0.562873338	1.459720283	1.020447269	0.796250274
UCSF-PDGM-0068	54	0	4	0	0	336	2	0.799630445	0.705153933	22.68426878	32.16924377	33.61547263	37.01351105	31.32091953	38.02630668	10790.66667	25.72350671	0.624596891	3780.795241	0.350376428	10808	10.37202304	115.6622799	98694646.99	1.275682234	39.83748274	24.60934327	882.8803174	44.88166599	53.79375387	28.21830516	4.360272274	878.5200451	18.8847168	95.55955771	4.098446677	98694646.99	0.609580106	6237.861114	4.051107007	1171.987531	77.69956375	7.36020613	1.212195209	0.719043371	0.463501811	1.28128604	0.986481474	0.839962677
UCSF-PDGM-0069	55	0	4	0	1	245	2	0.862938842	0.768247798	19.84268407	25.82849457	30.41381265	27.51363298	26.07680962	32.31098884	6483.5	22.28841118	0.615535006	2731.729617	0.421335639	6489	9.871822076	96.62193878	33549659.96	1.237856255	39.35209485	31.30179387	766.3797563	34.01927585	44.32890644	25.24325145	5.841207858	760.5385485	17.6194044	71.90435159	4.27551023	33549659.96	0.597149233	3205.183832	3.021206688	455.9281105	34.4894209	4.299632219	1.461625333	0.495821456	0.539943436	1.408693494	1.159679715	0.810260933
UCSF-PDGM-0070	66	0	4	0	1	678	2	0.758575978	0.620868379	40.41379284	65.09236771	55.4436651	84.38009244	75.66372975	90.55937279	50101.75	49.37750646	0.264834254	24816.76862	0.495327381	49797	6.308438585	50.62367386	91363830.88	0.55438831	16.9977642	60.15727375	861.0907048	18.55563909	24.83792584	14.4704254	1.664227965	859.4264768	8.048436515	42.83369706	5.884312855	91363830.88	0.838160044	1217.803043	1.576462148	78.95501525	8.119289986	1.236582599	0.32711207	0.583172328	0.16093706	0.649002691	0.300520978	0.936357802
UCSF-PDGM-0071	71	1	4	0	0	315	2	0.752031998	0.573024781	29.95060981	52.26756472	50.11985634	59.13543777	54.5710546	64.31174076	30407.58333	39.30688112	0.389310349	12101.5996	0.397979657	30271	9.944911602	39.96324544	28582397.52	0.346982835	14.45853467	172.7873024	769.2921908	11.18769592	23.2844103	18.55882566	2.230982144	767.0612087	6.239591619	30.72811669	8.504690565	28582397.52	0.899694122	402.0533924	1.230363757	36.58642603	2.9954005	0.445763706	0.164065622	0.463336503	0.093919772	0.44765799	0.155039694	0.959629477
UCSF-PDGM-0073	54	1	4	1	1	1617	1	0.752315885	0.569305454	11.69965234	20.550747	26.07680962	18.78829423	23.53720459	27.76688675	1983.083333	15.46065341	0.737094759	1035.590627	0.52221236	2003	6.191099491	31.3056158	899962.354	1.939130785	13.20676785	28.65894103	152.2786496	8.6876756	16.85828611	13.49450641	3.320723847	148.9579257	5.595823975	21.19686807	3.647240176	899962.354	0.325971103	165.1054057	5.525836959	751.984871	44.98049993	6.21835975	1.953465746	0.522716976	0.796392858	1.662707104	1.303135855	0.700207598
UCSF-PDGM-0075	61	0	4	0	0	421	2	0.852368453	0.519737811	20.88025847	40.17459963	35.51056181	46.09772229	37.16180835	47.20169488	5472.583333	34.24356132	0.297829464	5042.486219	0.921408759	5569	5.998472057	21.45861222	1243715.563	2.006698887	7.401674157	19.6619052	103.6034777	5.183579753	12.93162399	11.23665184	2.091811539	101.5116662	3.158133519	14.94417434	2.740488776	1243715.563	0.305607662	56.10144764	5.865159762	278.9581048	21.16211444	4.64043844	1.976651149	0.402481514	0.885344945	1.768530323	1.180551699	0.668293656
UCSF-PDGM-0077	84	0	4	0	1	142	2	0.882086441	0.721109245	39.81746444	55.21696566	49.73932046	58.03447251	58.30951895	59.04235768	36928.04167	48.70613671	0.372753161	14386.89169	0.389592598	36917	8.576568322	104.8723297	277053874.2	0.525795628	48.67715184	112.8555667	1739.343145	37.98621085	48.99850915	29.24888343	2.83616685	1736.506978	21.11748625	86.6301194	7.946006534	277053874.2	0.83934875	5103.923689	1.532091067	183.0737369	12.09034037	1.230384968	0.369346652	0.540535952	0.170417113	0.668155318	0.339234525	0.931476454
UCSF-PDGM-0078	79	1	4	0	1	354	2	0.897714462	0.779581518	19.14866618	24.56275031	27.29468813	27.20294102	24.69817807	27.62245463	5111.875	22.05033618	0.533940653	2687.682438	0.525772332	5119	6.218045824	56.6190361	6515768.966	1.952041591	24.59133989	12.47006441	268.0109889	17.35240387	25.80887438	17.61122827	2.302709965	265.7082789	10.58834865	35.6771598	2.487337035	6515768.966	0.354753239	606.7617351	5.340747302	399.7980243	33.91939748	6.497302903	3.074268748	0.360216642	1.085542849	2.032432921	1.86510505	0.646933369
UCSF-PDGM-0079	79	1	4	0	1	560	2	0.810027941	0.753338968	30.51820922	40.51059417	40.31128874	47.80167361	43.41658669	50.53711507	27220.625	32.81471317	0.689431259	6347.341756	0.233181338	27233	19.60404049	356.5580584	1267881609	2.066049831	160.6176042	9.065171952	1501.346254	115.2706547	145.8170029	87.76354319	3.899192009	1497.447062	70.92221786	215.7702715	2.150817652	1267881609	0.343820777	25294.21172	6.994238864	887.4954627	67.97590616	10.35953443	1.261172272	0.78341353	0.611975117	1.522417879	0.874618923	0.768542942
UCSF-PDGM-0080	77	1	4	0	1	253	2	0.950278008	0.817954187	21.02124448	25.69978222	27.29468813	25.96150997	27.65863337	27.94637722	5651.583333	24.42193787	0.462359189	3318.573097	0.587193517	5665	4.39104482	21.71214245	999713.6777	2.894660739	9.365385414	4.917945664	52.42497151	5.719085092	11.16633573	8.713263607	2.035116351	50.38985515	3.984515283	13.28427508	1.351013174	999713.6777	0.168311452	51.78491062	14.83336314	759.7493003	48.57801349	13.87163789	8.762633518	0.227126491	2.142585805	2.745054766	4.100047638	0.471721828
UCSF-PDGM-0083	62	1	4	0	1	260	2	0.596733962	0.557289328	11.57931779	20.77792847	20.88061302	16.1245155	20.88061302	22.11334439	1794.416667	12.39889559	0.6681926	1068.721776	0.595581727	1801	4.506757107	19.35930607	273670.6187	2.979162604	7.043299664	5.302212441	44.92170204	4.584958763	10.78640604	9.364475609	2.003080242	42.9186218	3.062493634	12.32699531	1.294670084	273670.6187	0.151791481	35.60825805	19.29099329	1074.37883	62.80253955	16.07310641	5.333088351	0.503595188	1.647203536	2.405950972	2.550626721	0.523701527
UCSF-PDGM-0084	60	0	4	0	0	902	1	0.906769008	0.752809153	23.16698848	30.7740526	31.2409987	33.61547263	31.40063694	33.98529094	7874.666667	27.90495714	0.364397882	5252.86694	0.667058958	7857	5.322991398	33.40709967	3355307.154	2.592128553	13.87163469	7.091813207	99.64508706	9.515734582	16.24054806	11.77153107	2.578338651	97.06674841	6.031479283	20.66511207	1.855563334	3355307.154	0.220047434	163.2914557	11.10591361	1052.438186	76.33875313	14.01417751	5.285981328	0.454098173	1.551603978	2.376892228	2.798260672	0.552763488
UCSF-PDGM-0087	63	0	4	0	1	406	2	0.928605253	0.740119564	36.37786042	49.15132931	50	58.52349955	59.8414572	60.8358447	33898.54167	45.64218257	0.302195883	16761.63032	0.494464643	33782	6.858456667	52.73529788	85381886.15	0.412591208	18.9956712	100.365714	1254.615246	20.91806176	28.35788146	17.39654596	1.959704421	1252.655542	8.501159321	50.27362409	6.913976967	85381886.15	0.886018618	1723.267838	1.299246722	30.43877615	3.231618682	0.61453807	0.240757635	0.422896254	0.112429492	0.489990959	0.227775053	0.956841009
UCSF-PDGM-0088	60	1	4	0	1	1797	1	0.621795933	0.413749194	6.80326812	16.44297614	14.31782106	13.03840481	14.86606875	19.41648784	296.625	10.22417569	0.595003945	361.4954043	1.218695	311	7.461213154	61.93388635	473871.136	2.839393421	31.19583939	7.269970531	149.417945	19.75638482	29.25948778	19.95430637	3.955105956	145.4628391	13.59085776	39.03461799	1.834126004	473871.136	0.198395385	667.5837766	18.48472688	3333.956813	163.5511405	26.2068229	10.45866673	0.420880606	2.148508834	2.756987565	5.75422856	0.514290105
UCSF-PDGM-0089	25	0	4	1	1	1785	1	0.729393652	0.677351156	55.02310193	81.23275706	83.21658489	92.44457799	93.47726996	96.27564593	65557.83333	59.25065731	0.192660662	40810.70874	0.622514605	65653	4.572399916	24.94546804	23480428.27	0.400478345	8.892619661	115.1083602	460.517737	7.704967956	13.0462865	9.090178536	2.164932936	458.3528041	4.019761397	18.91148876	7.260774131	23480428.27	0.881782569	187.4388158	1.312546897	48.26864197	4.152056039	0.609420037	0.215034069	0.481514799	0.126551928	0.55847976	0.198624819	0.945322306
UCSF-PDGM-0090	65	0	4	0	1	749	2	0.747005048	0.580954162	46.19011856	79.50733734	62.64982043	81.34494453	77.64663547	84.88816172	61831.04167	59.39238234	0.24723358	30585.41487	0.494661161	61830	6.363882829	49.77722837	73903851.26	1.293390452	19.47910932	19.7276255	394.1895314	16.32639215	23.54859933	14.83633271	1.639204995	392.5503264	8.784780229	34.57274892	3.351826519	73903851.26	0.560283188	640.7384374	2.96870096	201.4778775	19.99353006	3.496155166	1.056867285	0.53787117	0.49676621	1.357335001	0.803106373	0.811605712
UCSF-PDGM-0091	79	0	4	0	1	463	2	0.805540391	0.733312423	21.63375606	29.50141766	29.42787794	33.01514804	28.01785145	33.15116891	6790.75	23.76458351	0.438088914	3958.527707	0.582929383	6786	9.943969586	33.51411531	4172827.333	1.519198564	10.22527532	25.96495301	228.1155839	8.89993835	20.12972337	15.93058995	4.055666502	224.0599174	4.552680094	24.79752173	3.785628233	4172827.333	0.453869372	209.7113213	3.399479073	221.1208469	20.52315309	3.73214045	1.274394654	0.482623751	0.571490866	1.442932591	0.938150101	0.782925044
UCSF-PDGM-0092	52	1	4	0	1	567	2	0.939246541	0.80296482	13.01493547	16.20859985	16.4924225	17.20465053	17.49285568	17.74823935	1474.75	15.22387135	0.555310131	1128.307472	0.765083894	1480	8.311267754	49.57789356	1463225.214	2.414251037	23.72511025	8.037005357	170.3369388	14.27574826	25.461896	19.44213652	4.730909396	165.6060294	9.914529843	31.44305464	1.730398298	1463225.214	0.239353543	340.357537	8.29856095	442.6772385	32.47538574	8.277975262	5.300728299	0.221640494	1.6423768	2.417805043	2.558578029	0.528303339
UCSF-PDGM-0093	79	0	4	0	1	994	2	0.851648755	0.739627612	33.95099206	45.90281851	41.61730409	48.3011387	47.12748667	50.06995107	20413.08333	39.09307823	0.345107405	10466.51868	0.512735803	20409	11.47422872	49.17639005	45124238.75	0.616581097	15.93987568	84.82982388	730.8741147	17.14423137	29.42914339	20.4387485	5.215588002	725.6585267	7.187184143	47.02124039	7.421321058	45124238.75	0.822233195	1344.922567	1.810977397	301.0697225	20.5304938	2.095615065	0.67625143	0.515171796	0.228336037	0.785082964	0.621881051	0.920677589
UCSF-PDGM-0095	62	1	4	0	1	777	2	0.782168909	0.719195007	21.22000924	29.50522324	35.22782991	35.12833614	25.8069758	35.73513677	6815.583333	23.07806827	0.573839211	3029.44165	0.444487508	6841	11.20185299	201.0084656	94257949.67	2.179428555	89.33810131	7.947797324	737.5176255	63.87023076	79.69092954	46.32598104	3.443733228	734.0738923	40.05539095	117.3813768	1.996673037	94257949.67	0.326785768	7427.743363	7.196793709	646.5348928	52.19362623	10.28292212	4.512044863	0.392015884	1.293042565	2.244354955	2.792836419	0.635884279
UCSF-PDGM-0096	46	0	4	0	0	591	2	0.590225395	0.558261077	37.94677269	67.97316574	46.4865572	65.7951366	71.78439942	77.06490771	26920.08333	40.11948863	0.281029426	15456.69347	0.574169599	26896	5.062324638	24.39592446	8630655.88	0.576850287	8.09015612	55.36147221	350.6635965	7.12898991	13.34742356	9.931057569	2.862037229	347.8015593	3.659067827	17.91340118	4.903977715	8630655.88	0.818808276	142.7362264	1.470077098	28.36613848	3.645069737	0.821504704	0.308192727	0.455862525	0.181767138	0.721836844	0.27442214	0.923093294
UCSF-PDGM-0097	69	1	4	0	0	110	2	0.839547211	0.70015925	41.05231004	58.63281819	70.49113419	65.4599114	61.52235366	72.78049189	47844.45833	49.22501901	0.366921965	17369.93428	0.363050077	47855	11.40299814	45.84590988	56021911.44	0.3310288	15.76637408	150.2721826	880.9744853	12.46629893	26.79160719	21.74273907	4.386998421	876.5874869	6.864792252	34.21490205	7.177190406	56021911.44	0.903928247	452.8693067	1.176114079	9.975635646	1.129904924	0.283700193	0.12107297	0.399195736	0.081742191	0.410290934	0.114256322	0.96367336
UCSF-PDGM-0099	48	0	4	0	1	472	2	0.444510376	0.340237457	22.95925118	67.480081	58.30951895	50.35871325	32.20248438	58.72818744	13589.5	29.99559619	0.471120491	5845.492605	0.430147732	13655	3.861426662	10.08706385	660158.4751	2.313426131	2.835669531	8.067381684	31.94526674	2.023113327	6.379784756	5.584525119	1.92877327	30.01649347	1.243499757	6.953096379	1.867827304	660158.4751	0.269119433	7.643895727	10.32478122	409.7074826	36.03264941	8.086927916	1.349471027	0.714184001	0.686857058	1.578769844	0.866021836	0.731373294
UCSF-PDGM-0101	50	0	4	0	0	705	2	0.84642744	0.711245582	20.50451999	28.82902965	26.92582404	31.2409987	29.83286778	33.48133809	7824	24.40168178	0.509110553	3743.615638	0.478478481	7824	8.623989161	59.06200811	10471382.46	2.209564548	22.9841502	9.664655466	224.8827916	17.21143927	27.62673813	18.95461359	3.617076926	221.2657147	10.3767378	36.5836969	2.218457882	10471382.46	0.298560013	575.130219	6.877541599	518.8557554	43.22439304	8.842724775	4.269221761	0.349550121	1.272447068	2.21592807	2.614614553	0.624709165
UCSF-PDGM-0102	45	0	4	0	1	798	1	0.828412211	0.719740649	18.9754058	26.36422691	27.45906044	30.23243292	25.07987241	30.6757233	5876.833333	21.84044752	0.578532822	2722.189603	0.463206875	5885	7.832987166	69.53458639	11973363.36	2.032001919	27.98393127	13.92423776	324.8442793	21.18040953	32.73871643	23.36267867	2.024461926	322.8198174	12.25881169	45.10605525	2.678590743	11973363.36	0.326606344	962.7326668	5.608385721	497.6713192	39.87357472	6.918459179	3.252200626	0.359162436	1.06992805	2.012354892	2.079991771	0.655591647
UCSF-PDGM-0103	55	0	4	0	1	1694	1	0.824510523	0.779505707	33.23690069	42.63843148	44.91102315	37.64306045	44.10215414	45.01110974	15151.20833	35.15583543	0.395866457	7479.977073	0.493688484	15157	6.382738912	72.291026	31282474.8	1.806954431	31.16513914	12.66323343	364.9571207	23.2964723	30.96679344	18.4473687	2.241847321	362.7152734	13.85446816	45.43012444	2.579540867	31282474.8	0.410685125	1104.953911	4.873947621	424.0229118	36.62414769	6.532501269	2.67519566	0.421672914	0.954819273	1.926771915	1.734633796	0.688390833
UCSF-PDGM-0104	52	0	4	0	1	70	2	0.722105692	0.561754333	34.43482178	61.29872041	61.13100686	60.37383539	60.03332408	65.30696747	28028.5	44.26415493	0.289989808	15387.49628	0.54899464	27997	2.916438697	10.64224361	1481786.199	2.073005964	3.837193269	11.93701831	47.66826361	2.576934895	6.335902122	5.454983972	1.460917239	46.20734637	1.635240845	7.275067448	2.170637176	1481786.199	0.28713429	12.78295067	5.776792791	171.590262	16.01774533	4.59601692	2.108487444	0.370368022	0.933605947	1.834322554	1.225611604	0.657984446
UCSF-PDGM-0105	66	0	4	0	0	667	2	0.698775562	0.589521516	34.75628084	58.95676392	44.10215414	66.48308055	76.05918748	76.64854858	17606.625	41.19754585	0.201566665	16237.38755	0.922231691	17850	3.922986852	41.19281963	19079276.04	0.326313008	13.08440288	202.3903778	1007.444266	15.17036228	17.42798527	7.715700449	1.555550421	1005.888716	6.799146649	32.69353154	8.818948605	19079276.04	0.908144302	765.1323344	1.264307279	43.99268261	3.378065686	0.509869936	0.192018436	0.459504022	0.098817895	0.460165503	0.18183754	0.958225746
UCSF-PDGM-0106	51	1	4	0	1	351	2	0.590270053	0.521065511	13.49818866	25.90497425	23.70653918	31.57530681	29.15475947	31.9217794	2525.333333	15.29093052	0.60284967	1487.6048	0.589072651	2557	6.765124886	19.05867781	515338.575	1.684021573	5.340161216	44.88043354	105.4811135	4.490100699	11.96562473	9.871552369	3.735333608	101.7457799	2.391398346	14.19648939	5.027502136	515338.575	0.39220822	58.36413567	3.898968608	566.9425007	35.80169088	4.604900689	2.103180814	0.374573415	0.741445596	1.620865672	1.542639818	0.730552461
UCSF-PDGM-0108	29	0	4	1	1	1715	1	0.887110141	0.591255124	17.33670302	29.32186515	33.9705755	31.76476035	31.40063694	36.95943723	3780.125	26.01172394	0.485518462	2417.032463	0.639405433	3820	4.453073173	12.72791912	292276.4152	2.355422028	2.978876854	11.94075272	37.28957717	2.927450787	7.553099518	6.026839759	2.602618363	34.6869588	1.462056815	8.747122417	2.713380751	292276.4152	0.296086319	19.46283825	12.91988685	2735.995112	162.4226989	17.1798108	2.392940275	0.757724453	0.898742532	1.843677974	1.554508784	0.695121883
UCSF-PDGM-0109	51	0	4	0	1	611	2	0.860717521	0.662284012	21.44265941	32.37683383	39.96248241	33.73425559	35.22782991	43.47413024	9880.625	27.86730817	0.535408442	4158.996176	0.420924403	9900	7.70909369	66.12688937	15877085.21	2.070124219	31.58423434	7.544312688	298.1129259	19.08859203	31.60787315	24.49652032	2.800354472	295.3125715	13.19348837	40.04679738	1.594875253	15877085.21	0.296189491	604.688335	5.809510945	156.1968916	15.72630849	5.534343737	1.700691425	0.530654714	0.785423739	1.714935204	1.063883787	0.710236751
UCSF-PDGM-0111	61	0	4	0	0	39	2	0.528271821	0.429548703	23.14127318	53.87345606	50.08991915	45.22167622	57.93962375	57.97413216	10334.83333	28.45982875	0.429928838	5336.909834	0.516400184	10375	5.024665459	18.62987872	1689851.444	1.956755035	6.832030254	20.18469518	87.73070143	4.732576557	10.7430647	8.812344322	2.859572863	84.87112857	2.901885181	12.76233707	3.016926174	1689851.444	0.322719856	47.46380846	5.339709544	422.8264606	31.28949119	5.583535297	1.897929272	0.492545716	0.809905055	1.70200652	1.226807722	0.696932469
UCSF-PDGM-0112	55	0	4	0	1	301	2	0.704672131	0.625156407	36.77347634	58.82284166	47.38143096	71.02112362	72.71863585	74.75961477	25946	41.45081721	0.214492078	19759.97894	0.761580935	26321	3.519970615	16.71861586	4308901.827	0.440281718	5.241613124	107.7218925	303.1857356	5.037126924	9.155441801	6.647857343	1.407287408	301.7784482	2.411616061	12.79475891	6.581898539	4308901.827	0.867952588	79.88374109	1.284073049	22.80982633	2.368780038	0.505576479	0.294505132	0.262402354	0.158910712	0.653749442	0.269076433	0.934310219
UCSF-PDGM-0113	54	1	4	0	1	1351	2	0.755787785	0.567798966	18.89269931	33.27357118	35	29.12043956	31.30495168	35.88871689	9234.458333	25.14775867	0.607227235	3505.423549	0.379602509	9230	7.952367987	78.05508505	23554927.37	2.014082033	39.78562117	12.33438265	379.9198571	24.69349481	37.6525322	28.10549761	3.033354797	376.8865023	16.56517883	50.51728877	2.268797411	23554927.37	0.321281633	1134.283284	5.640447226	439.5949093	32.54028219	6.175623338	2.177591868	0.480319412	0.901894676	1.835657388	1.336402519	0.680625128
UCSF-PDGM-0114	63	1	4	0	1	92	2	0.945143718	0.738886247	17.37216313	23.51128229	24.69817807	26.57066051	26.57066051	27	6039.416667	22.22154076	0.727760549	2203.732842	0.364891671	6048	6.776101007	203.7089949	87399277.65	2.19235258	103.3500913	8.215763671	751.4892482	67.52584182	79.79540371	45.20943137	2.214117367	749.2751308	44.37799555	120.2120575	1.965990869	87399277.65	0.324043017	8083.632311	7.449679865	733.9072229	57.41209664	10.66758916	3.958383373	0.46051373	1.212602631	2.173126827	2.439026248	0.641885421
UCSF-PDGM-0115	58	0	4	0	0	430	2	0.755523272	0.583637432	23.77439296	40.73486664	45.70557953	44.28317965	34.23448554	45.88027899	14773.45833	30.77613971	0.436542415	6669.794583	0.451471445	14742	11.15731924	45.30770239	13091600.41	1.751271249	17.74720014	17.27223288	253.4856561	11.10863276	25.82119409	22.21100367	5.199747022	248.2859091	7.483210602	29.80013058	2.219196967	13091600.41	0.349067784	221.3137181	4.084506492	93.20394898	7.997538507	2.832971363	1.283691507	0.378270798	0.718018883	1.555133642	0.749035992	0.707440731
UCSF-PDGM-0116	37	1	4	0	1	1611	1	0.701821393	0.605509598	38.87963186	64.20976974	45.69463864	60.03332408	61.40032573	61.91122677	26419.25	45.06379007	0.313682712	13675.41551	0.517630724	26448	5.416063418	95.31724256	94822320.97	1.805025645	39.13608984	12.72966506	446.9726579	32.23856428	37.42663239	18.39889203	2.37899985	444.5936581	18.31061195	59.87684003	2.678637308	94822320.97	0.436279668	2184.483159	5.050818352	612.0392755	49.38502039	7.920277849	3.786415854	0.354548027	1.076569179	2.053328072	2.590946896	0.688934084
UCSF-PDGM-0118	65	1	4	0	0	162	2	0.726941018	0.681602713	30.86935508	45.28936652	48.16637832	52.80151513	36.05551275	54.3599117	10105.16667	32.92269821	0.316245904	7147.511605	0.70731259	10106	8.295474081	43.13177498	18895772.76	0.512741609	14.53885134	97.55831726	767.639893	16.36720092	24.39763703	15.12540367	2.88928065	764.7506123	6.719967318	43.24069661	7.95279755	18895772.76	0.858630145	1274.513151	1.753515774	284.0507794	19.96566404	1.960748377	0.488013807	0.606065566	0.178532373	0.663346838	0.454492818	0.936577266
UCSF-PDGM-0119	49	0	4	1	1	1650	1	0.933078431	0.73562207	38.08813689	51.77677295	54.58937626	55.56977596	50.44799302	56.92978131	23837.125	48.31179009	0.271980748	14727.03132	0.617819109	23854	5.108202579	102.7878905	210924875.8	0.924672	19.2639601	23.75642876	1018.275294	46.71090957	40.42037748	10.84124176	1.68335805	1016.591936	12.61532956	94.03364992	4.106014023	210924875.8	0.752542294	7208.520401	3.628916766	892.2767041	65.95209206	6.737108306	0.833536151	0.781845599	0.307240858	0.960791904	0.735856668	0.898201775
UCSF-PDGM-0303	64	0	3	1	1	999	1	0.66104193	0.611316241	46.16478826	75.51703226	60.41522987	71.16881339	77.41446893	77.89094941	57889.66667	49.91992474	0.309113777	23411.70961	0.404419492	57823	30.93663743	567.4318286	27291962375	0.503665298	191.4967256	59.34546466	14539.1748	303.6451208	283.535437	91.2647677	1	14538.1748	90.49689716	687.0163485	5.959159061	27291962375	0.864592475	391599.1191	1.632508301	119.697032	10.61375241	1.440070905	0.241552893	0.714447889	0.114465469	0.495448521	0.227596536	0.956028977
UCSF-PDGM-0339	50	0	4	0	1	930	1	0.97998464	0.900180944	33.20320552	36.88503489	39.84971769	40.16217126	37.12142239	40.31128874	12810.29167	36.14676764	0.328074806	8070.193019	0.629977305	12795	6.124882487	37.15739936	8391322.502	1.821125211	15.19919185	19.17302759	210.5124617	11.22054201	19.22024573	14.21541329	1.736904924	208.7755568	6.563601668	25.60914394	3.164190426	8391322.502	0.370179778	286.4104074	4.389120533	336.4827863	28.36774378	4.924304163	2.484913294	0.329663352	0.948255739	1.880327179	1.57756093	0.669103776
UCSF-PDGM-0401	78	0	4	0	0	114	2	0.821385674	0.750656706	18.54562554	24.70586807	27.07397274	25.61249695	28.16025568	28.53068524	5664.416667	20.29304609	0.656872359	2339.411382	0.413001288	5677	7.288999004	101.6579534	21748785.78	2.106533066	48.44744204	9.647181432	402.9081111	33.00903102	42.86007102	25.4718315	3.276026564	399.6320846	21.15110788	61.89535536	2.1391705	21748785.78	0.341026586	1994.049328	6.655724164	627.022178	49.93047727	9.351617341	3.841637577	0.418989093	1.19611564	2.159916703	2.37673889	0.641762192
UCSF-PDGM-0402	61	0	4	0	0	90	2	0.746409508	0.581371505	26.21284305	45.08793914	47.85394446	50.96076922	39.81205847	51.17616633	13853.54167	33.65406645	0.362574795	7693.554918	0.555349318	13872	8.057485287	39.74953857	11796085.09	1.191556356	13.53180082	40.00416098	322.5563473	11.96166059	21.09278498	14.90813692	4.200425469	318.3559218	6.135556463	29.16079826	4.69042752	11796085.09	0.595521916	405.4465765	2.659247358	305.6334364	23.63269828	3.246821387	1.183449152	0.46526409	0.487686442	1.335163562	0.942003395	0.818950856
UCSF-PDGM-0406	52	0	4	0	1	169	2	0.654079904	0.576479051	44.12557767	76.54324571	59.41380311	80.28075735	61.40032573	82.43178998	44983.66667	50.06539877	0.255957732	23897.49832	0.531248342	44890	10.72614726	66.55413481	95623659.06	1.443590751	24.84505934	22.77882008	482.6933654	20.61546576	33.09762897	22.53117189	2.119537558	480.5738278	11.14491442	46.15384384	3.521134305	95623659.06	0.498976725	1034.724258	3.280759101	267.0139201	23.30802434	3.861871576	1.333235972	0.487594535	0.605045429	1.507457256	0.960166685	0.771418562
UCSF-PDGM-0410	49	0	4	0	1	366	2	0.761501033	0.739789154	39.48603124	53.37470956	49.76946855	56.60388679	49.24428901	57.82732918	27675.5	40.64489647	0.264869007	16705.13407	0.603607309	27670	19.45759398	290.6095566	2019637728	0.609583326	99.63780299	63.74850922	4840.857349	121.393477	130.3542161	56.05836006	4.295202514	4836.562146	48.83853587	270.1669114	6.225740295	2019637728	0.826122494	55997.93838	1.72650616	192.3622796	14.74538068	1.773692281	0.648928017	0.466409982	0.244838787	0.837503296	0.587634213	0.914208586
UCSF-PDGM-0412	47	0	4	0	0	239	2	0.54825872	0.360875523	39.16877617	108.5381903	73.55270219	110.8873302	93.34345183	116.6661905	38828.875	59.50700931	0.298219057	18594.53278	0.478884149	38901	25.47876472	202.071162	742051308.6	1.175049647	83.03403296	28.67714454	1813.408774	63.92133334	96.75270222	65.12346371	4.212189472	1809.196585	36.59772488	138.1136443	3.764545083	742051308.6	0.583778618	9714.293359	2.588025055	164.7842333	15.01259845	2.609903535	0.6568587	0.599516388	0.380585082	1.14927467	0.508724033	0.839880669
UCSF-PDGM-0413	56	1	4	0	1	2144	2	0.898871139	0.727376265	27.80206416	38.22239669	46.4865572	45.22167622	44.55333882	50.05996404	19801.58333	34.35700924	0.43145656	8203.773466	0.414298863	19700	8.192266586	103.1932152	110732012.4	0.742367609	42.3958609	60.17323334	1326.10136	35.75922451	45.82615192	26.81648164	3.028656108	1323.072704	18.89028994	74.9727573	5.235244167	110732012.4	0.761383303	3520.878137	1.651256034	70.07439395	6.900792895	1.234706667	0.520911205	0.400945327	0.247750653	0.878158126	0.458703276	0.901456836
UCSF-PDGM-0415	30	0	4	1	1	1320	1	0.824305145	0.751904838	16.99846899	22.60720788	24.73863375	26.41968963	22.8035085	26.72077843	4147.375	18.63523777	0.568703374	2195.064014	0.529265864	4178	5.053210892	27.86558946	1158559.012	2.789456337	13.25998598	4.327567816	71.07237142	7.842249582	13.63974443	9.450647184	2.18853619	68.88383523	5.768288108	16.65232438	1.242881808	1158559.012	0.183030238	91.25727917	15.23600442	982.9838094	63.12658025	18.04759933	2.737444186	0.736732846	1.053458054	1.992157145	1.606882052	0.645622445
UCSF-PDGM-0416	63	0	4	0	1	484	2	0.658747903	0.555053155	25.60333873	46.12772399	48.33218389	49.81967483	40.22437072	58.66856058	16746.125	30.38654144	0.456792509	6929.597931	0.41380307	16817	12.17745546	60.23650949	26882365.38	2.387183461	26.19522659	9.378903335	230.9334266	16.57292749	33.16282333	27.32082261	4.227157877	226.7062688	10.99897399	39.98153628	1.941312433	26882365.38	0.230900842	498.7503919	8.814012114	564.6950509	40.128197	8.71883406	2.039835026	0.621621845	0.862682888	1.80087039	1.279668808	0.690986583
UCSF-PDGM-0417	68	0	4	0	1	334	2	0.823236567	0.715353736	45.91127545	64.17982197	53.75872022	65	60.40695324	65.27633568	28864.125	52.83517631	0.26220246	17354.80055	0.601258502	28868	8.37478685	60.96995245	51663771.14	1.506514786	24.67153251	20.45396292	412.0953335	19.3727828	29.87678044	20.43023845	3.199566802	408.8957667	10.8056566	42.30431854	3.361294052	51663771.14	0.482133872	897.0333576	3.519513866	325.732562	27.71659245	4.351718925	1.7862126	0.420929031	0.717703768	1.642646709	1.249222122	0.742991638
UCSF-PDGM-0418	52	0	4	0	1	657	2	0.44243972	0.393901033	18.0186288	45.74405067	44.91102315	44.28317965	23.08679276	44.95553359	7352.625	20.23898497	0.45623723	4007.944326	0.545103868	7356	9.1656221	77.37680096	17838614.79	2.210401768	33.06874064	10.8281368	308.2635346	23.42351232	36.71438839	25.85759268	4.48963242	303.7739022	14.42395907	49.24472351	2.315022013	17838614.79	0.292944897	1077.096479	7.19542903	688.9019607	52.89266869	9.412170832	3.30286737	0.479800138	1.091735869	2.046286603	2.09168389	0.651509757
UCSF-PDGM-0422	78	0	4	0	1	264	2	0.780216916	0.553488257	10.90288059	19.69848585	22.36067977	23.76972865	19.41648784	23.9582971	1791.791667	15.36909187	0.607055014	1175.207124	0.655883798	1803	5.836994623	44.68601029	5074573.079	0.76898347	16.49284249	51.01797548	615.5082879	21.43397822	25.46246846	12.72490886	2.243961287	613.2643266	7.379072768	53.05201604	6.129130137	5074573.079	0.789732956	2166.179106	2.152396031	529.1209186	38.73399495	3.846806585	2.125834503	0.283999339	0.445454625	1.105700218	1.925292242	0.883761228
UCSF-PDGM-0425	54	0	4	0	1	605	2	0.769414302	0.673071371	36.21940942	53.81213784	44.68780594	56.82429058	49.49747468	57.38466694	24617.125	41.40382849	0.280513901	14588.8578	0.592630447	24605	8.134080318	117.4580768	517628410	0.539968088	32.15186891	75.32395416	2528.963229	61.37088361	57.08297714	18.25159943	2.406278819	2526.55695	17.6120049	145.0431983	6.999698078	517628410	0.858290092	17779.06309	1.797537935	310.541312	21.24483106	2.177361402	0.689413749	0.520862166	0.209264585	0.704624888	0.64370974	0.934056003
UCSF-PDGM-0428	42	0	4	0	1	422	2	0.779263332	0.707287538	23.20874002	32.81372678	35.35533906	33.61547263	32.20248438	36.24913792	9728.583333	25.57053408	0.496923544	4435.006764	0.455873853	9735	22.20292086	104.8126682	58260958.53	1.872882269	40.74115471	22.72574598	581.7030181	30.90157261	59.46532877	46.47786814	8.693477817	573.0095403	17.3049311	77.36077909	3.623134042	58260958.53	0.35033133	2448.564816	5.278738976	872.2876421	57.22480083	6.631783979	1.915938471	0.552131432	0.797439167	1.707208044	1.265417002	0.706726063
UCSF-PDGM-0429	58	1	4	0	1	624	2	0.750951737	0.63633596	19.91557172	31.29725955	27.07397274	34	29.15475947	34.2636834	6663.208333	23.50273141	0.464193698	3688.987176	0.553635275	6651	4.923703054	70.31065908	26915036.94	0.987591649	22.22866871	31.40807422	697.9060356	29.84292972	32.22620202	14.8720688	1.878592367	696.0274432	10.80861542	63.61419212	4.55551103	26915036.94	0.719387787	3008.237343	3.173018151	724.7914364	52.77924721	5.542243933	1.258860374	0.632272636	0.407005892	1.15922491	1.086645156	0.86686046
UCSF-PDGM-0430	79	0	4	0	0	406	2	0.227822355	0.179966536	15.10748561	83.94608206	23.76972865	54.62600113	46.61544808	64.89992296	5522.75	19.12479408	0.401384501	3764.382816	0.681613837	5530	9.547399317	37.03405567	3463901.828	2.15136677	14.00503156	13.97088666	160.088116	9.431502676	21.24792197	17.49908015	4.249461433	155.8386546	6.000080344	25.02765858	2.458538419	3463901.828	0.27443208	174.9095062	6.426640865	328.9557513	26.27129402	5.693439302	2.988357781	0.314711113	1.142675458	2.013346853	1.654189194	0.609775644
UCSF-PDGM-0432	19	1	4	1	1	639	2	0.922144674	0.821631385	32.84176324	39.97140791	50.21951812	51.41984053	54.81788029	56.64803615	18345.625	36.85942091	0.411216334	8180.291412	0.445898759	18409	12.97370851	88.50180574	64637373.05	2.000294885	30.06490255	14.9593831	385.6192834	27.33231292	41.76543407	27.51850627	5.691991862	379.9272916	14.01362279	59.25523844	3.002575949	64637373.05	0.361211367	1766.8318	7.154270604	1696.336454	107.5516185	11.74027746	2.1755598	0.688772319	0.804482175	1.750610852	1.506997024	0.723392955
UCSF-PDGM-0433	65	0	4	0	1	205	2	0.671880299	0.49695811	17.14668273	34.50327582	27.20294102	38.01315562	27.51363298	38.92300091	8141	23.18207127	0.576767996	3393.137613	0.416796169	8147	7.083521924	67.60054052	13277315.93	2.944052813	36.09489981	3.963075268	160.5283457	20.17346849	31.88792636	24.73559007	3.399427569	157.1289181	14.80695687	40.36977105	1.113998885	13277315.93	0.166549524	612.8785676	17.10318224	1367.074059	77.22797045	19.88663523	6.294321688	0.520327437	1.778902421	2.527107657	3.043429846	0.516425916
UCSF-PDGM-0434	67	0	4	0	1	134	2	0.804704952	0.649837598	32.58243586	50.13935168	43.28972164	50.60632372	48.66210024	52.27810249	14330.20833	40.34738457	0.242481272	11766.32731	0.821085572	14367	5.894590611	22.48192133	3613766.853	1.302348964	7.985633598	39.79394627	177.648099	5.920139928	12.93486942	10.36251814	2.397689354	175.2504096	3.464080973	15.8597749	4.155033628	3613766.853	0.513275361	84.22161304	2.666977844	128.245025	11.38255701	2.343190002	0.991192501	0.404414096	0.505392287	1.343735261	0.733288204	0.794552404
UCSF-PDGM-0435	73	0	4	0	1	183	2	0.787433555	0.687968723	31.12673352	45.24440205	44.77722635	44.82186966	57.31491952	60.10823571	18311.25	35.62696033	0.363856304	9233.497054	0.504252689	18324	6.236481005	43.45789385	12394908.3	2.570000878	19.45994593	5.903167035	131.0259568	12.47500049	20.40274463	14.54650081	2.524048128	128.5019086	8.384383071	26.00827314	1.60065744	12394908.3	0.222061707	260.1582833	10.95805384	804.9472396	58.27296273	13.39082718	4.324960442	0.513844588	1.38102463	2.283665221	2.369517168	0.588898117
UCSF-PDGM-0447	71	1	4	0	1	28	2	0.335631623	0.301643661	21.00217537	69.62578071	70.83784299	75.13321503	27.45906044	77.75602871	8464.625	23.36861378	0.567531341	3539.153697	0.418111103	8510	13.20389936	90.85370873	69644256.98	0.931944791	30.56739655	34.38737313	977.2056103	38.44463036	49.53235585	27.74584763	7.15325672	970.0523535	14.07250446	90.4644349	4.940190755	69644256.98	0.733657092	5730.359706	2.788529205	722.0342914	50.71599615	4.830672773	1.07881041	0.617549193	0.332862483	0.992073486	0.963891152	0.894316925
UCSF-PDGM-0450	55	1	4	0	1	369	2	0.725153346	0.660345477	26.79526053	40.57763922	40.02499219	41.23105626	32.69556545	42.64973622	8352.208333	29.42501086	0.313363972	6352.859845	0.760620376	8361	23.79224547	73.44429188	28274040.29	0.765516693	22.74073693	124.041643	911.2522864	19.31410186	45.92178933	37.11517592	6.791959734	904.4603267	10.004156	58.15202259	7.821380191	28274040.29	0.736873637	1272.846997	1.619918739	110.9920886	8.229608219	1.164765164	0.578882404	0.330100254	0.266810892	0.914762816	0.507033285	0.890922853
UCSF-PDGM-0452	76	0	4	0	1	112	2	0.768616921	0.546230707	37.99093227	69.55107391	67.42403132	76.32168761	77.64663547	77.94228634	47517.41667	53.45813226	0.262268748	24190.20018	0.509080709	47529	21.07847888	184.4806879	1375921688	0.574884249	57.68938758	73.13671537	3193.043425	72.81747593	88.70529195	45.83424774	4.354356501	3188.689068	28.39489458	170.1443452	6.689143326	1375921688	0.835252956	21080.46937	1.643638479	155.1061864	12.48531237	1.525157974	0.480416118	0.522886015	0.193670909	0.718986352	0.441949428	0.929119519
UCSF-PDGM-0453	75	0	4	0	1	96	2	0.615441887	0.42929766	48.67001541	113.3712573	88.20430828	114.8564321	137.4117899	139.0395627	83876.70833	69.77342052	0.180209579	51420.20911	0.613045148	84287	13.61171449	81.51392076	380863586.8	0.557532181	30.17268334	69.34914125	1352.6264	27.70726561	43.46559938	29.32380736	1.855866377	1350.770533	13.38655087	67.22091633	6.155172053	380863586.8	0.833042441	2629.393263	1.497768827	65.31777461	6.4434012	1.039458892	0.42804562	0.418901304	0.200688612	0.755357516	0.386986303	0.922195852
UCSF-PDGM-0455	55	0	4	0	0	165	2	0.888670427	0.86198735	55.14698838	63.97656345	70.80254233	65.11528238	65.520989	72.75987905	48594.95833	56.85407993	0.272707199	23614.65821	0.485948728	48621	21.39102552	199.7905827	1085857638	0.437846499	75.93108472	64.03149404	3861.323841	69.12672966	92.46343217	54.64463	6.590290667	3854.73355	34.5373311	149.44263	5.305126184	1085857638	0.86981916	13783.61336	1.320968721	21.69457377	2.639087092	0.568644798	0.213441211	0.456683541	0.129604224	0.569353051	0.196154578	0.944669543
UCSF-PDGM-0457	61	0	4	0	1	241	2	0.795229239	0.649697458	24.14115678	37.15753614	35.84689666	42.57933771	42.42640687	43.0464865	14919.16667	29.54875919	0.533511988	5493.337965	0.368206756	14910	26.52687408	249.9099143	360268710.6	1.869538474	75.68104085	13.01353559	1083.148252	76.42801549	104.3679576	62.12183719	9.238572513	1073.909679	37.64804814	155.4441745	2.793811954	360268710.6	0.414506552	13270.22081	6.533548959	1324.112012	93.15598104	11.17392422	1.706165127	0.736330417	0.679270614	1.615926877	1.230221293	0.762470916
UCSF-PDGM-0462	83	0	4	0	1	84	2	0.730443032	0.579613591	35.69760191	61.58862122	50.44799302	66.94027188	67.46851117	68.36665854	32503.75	44.98697922	0.262583556	18757.38299	0.577083659	32576	16.23546271	104.587677	156351383.9	1.871472166	41.93460676	15.6720236	551.8998842	31.43123632	51.63154077	36.71194221	4.4862027	547.4136815	18.37898465	69.27906004	2.847034774	156351383.9	0.365073074	2133.772158	5.112289746	455.409555	36.57742544	6.171409905	2.176968312	0.480678396	0.886314792	1.82020447	1.374728463	0.684796453
UCSF-PDGM-0466	72	1	4	0	0	287	2	0.770270623	0.706491299	5.252159344	7.434145825	8.544003745	8.246211251	7.071067812	8.774964387	151.2916667	5.726304137	0.884818725	155.1814568	1.025710538	159	5.897099844	58.71608896	199301.8156	3.655072802	35.95993282	2.381738473	81.93768364	17.39153753	28.98104198	23.41144694	3.421379615	78.51630402	13.50780689	35.40438586	0.659946509	199301.8156	0.094260512	413.5697438	51.28832704	4798.006858	77.82270555	47.01829104	25.29238939	0.303291546	3.930231695	3.355015664	9.513705936	0.330589564
UCSF-PDGM-0467	75	0	4	0	1	169	2	0.216764014	0.153618575	15.39557017	100.2194568	25.07987241	34.66987165	28.60069929	102.8007782	5118.75	21.72397172	0.620006349	2316.668716	0.452584853	5145	12.26946591	95.81536674	23058891.43	1.867198831	39.37789628	17.23023065	503.1848358	31.80089914	46.16004239	29.37594067	3.244548671	499.9402871	17.45934956	66.94629127	3.133718856	23058891.43	0.3878945	2351.056402	5.247688795	757.872438	55.49775832	7.72936916	2.996078402	0.445136962	0.960701608	1.912825925	2.024771496	0.692121015
UCSF-PDGM-0470	71	0	4	0	1	70	2	0.812238993	0.368104382	23.42617363	63.64002915	59.48108943	74.81310046	49.64876635	75.35250494	17947.16667	51.69091317	0.520849873	6364.566458	0.354627924	17990	27.2997048	393.7755335	1363515982	1.602567951	182.1880894	18.84733598	2543.460585	135.1418745	183.0057969	120.9489716	9.634843805	2533.825742	77.55906066	275.3052762	3.202992206	1363515982	0.456495138	42301.87342	4.328661181	631.79999	46.10885138	5.977674686	0.988017006	0.717499881	0.473578679	1.31186205	0.756023577	0.816101462
UCSF-PDGM-0471	26	1	4	0	1	319	2	0.990032251	0.586867226	28.4257881	48.4364893	53.16013544	81.88406438	84.92938243	100.3444069	16243.83333	47.95368654	0.358722899	8646.706293	0.532307006	16316	37.60894752	113.6190523	107884556.7	1.989719073	35.93235316	19.6347942	538.1860765	27.45232482	69.79828122	57.45348718	16.90103613	521.2850404	15.7186836	81.31539805	3.209802176	107884556.7	0.31438711	1740.393899	6.022649538	578.1671085	41.28291829	6.176098708	1.594384647	0.591002001	0.773857514	1.647599801	0.986611999	0.699007551
UCSF-PDGM-0472	76	1	4	0	1	38	2	0.336131111	0.222459393	24.7025771	111.0430839	60.41522987	70.26378868	87.2811549	89.1627725	20824.625	37.32503517	0.296307179	12353.59646	0.593220596	20788	7.335558657	23.75605264	7926728.937	0.136672958	6.625627051	627.7630857	741.5810766	6.41823783	14.35626215	11.2062773	3.630633508	737.9504431	3.025813665	19.52723036	16.08852899	7926728.937	0.967462116	175.2104625	1.063915067	13.43362647	0.938141463	0.128738519	0.064925846	0.324400103	0.032667119	0.195102058	0.063843859	0.986154345
UCSF-PDGM-0479	67	0	4	0	1	475	2	0.704542325	0.514469855	32.61973258	63.40455566	51.85556865	68	63.56099433	69.58448103	39753.83333	44.67119305	0.335024809	16813.56596	0.422942005	39664	17.03903671	238.8722025	1109208177	0.810027056	77.73620045	31.57581618	2846.501142	84.86924319	94.88899185	42.89726378	3.027605892	2843.473536	39.6537303	167.2277231	4.058552353	1109208177	0.743615765	18961.19059	1.886884689	76.10270583	8.724485998	1.68802236	0.489592702	0.552222313	0.242460456	0.865056765	0.428871168	0.905299904
UCSF-PDGM-0480	94	0	4	0	1	54	2	0.683265981	0.576241611	31.88264702	55.3286094	48.10405388	63.56099433	60.16643583	63.5688603	34660.04167	37.80415658	0.43974222	11690.65058	0.337294764	34578	18.81357454	95.83926101	147306915.5	1.476308135	36.23830901	25.3517128	696.9236739	26.82426348	51.44111068	40.16989078	4.959241004	691.9644329	15.80050192	65.26970246	3.355567352	147306915.5	0.456455355	1613.946191	3.09261974	143.8088153	13.49521433	2.957024214	0.919720645	0.525966972	0.4810102	1.315960937	0.684381128	0.804931229
UCSF-PDGM-0484	60	1	4	0	1	149	2	0.956462869	0.730794206	24.50070051	33.52612858	36.7151195	36.79673899	34.20526275	37.77565354	10433.91667	32.06649712	0.373036927	6190.093504	0.593266527	10438	13.9607661	116.1856516	55541119.48	2.218797982	46.82882755	10.16210266	474.8055245	35.18349036	53.14226406	35.79059415	1	473.8055245	20.65548844	72.94552735	2.329420429	55541119.48	0.287716434	2496.94973	7.015913955	630.6430961	50.28233123	8.894171637	3.84133005	0.397691895	1.235409201	2.159420276	2.286851757	0.617150616
UCSF-PDGM-0487	21	0	4	0	0	111	2	0.886607804	0.785287536	52.82798911	67.27216046	67.35725648	78.10249676	68.24954212	80.56674252	65026.20833	59.64402249	0.253146419	30891.42601	0.475061161	64888	12.92723165	96.82053574	550909213.9	0.332046484	37.35432993	128.3581246	2332.49014	36.44720154	50.59891416	30.96965789	3.892652413	2328.597488	16.70035187	92.14204013	8.736781508	550909213.9	0.913220488	5929.905445	1.276636471	65.3392967	5.546554336	0.685239312	0.261863049	0.445447347	0.105529581	0.45828837	0.250593044	0.960829075
UCSF-PDGM-0494	71	1	4	0	1	111	2	0.814860562	0.695228233	30.08852711	43.27863237	41.67733197	46.17358552	45.35416188	49.2036584	18645.83333	35.26605071	0.387373845	8778.258426	0.470789279	18633	22.06153289	164.3367303	252096995.5	0.502240306	71.96076006	116.1638037	2723.53815	51.52883466	81.21735801	57.48512478	3.878343686	2719.659806	30.77724082	116.3167992	6.604922749	252096995.5	0.836458653	6933.338542	1.344840279	29.59203264	2.935886103	0.5776947	0.279787427	0.349860208	0.160814776	0.65896669	0.253389621	0.929862153
UCSF-PDGM-0495	71	0	4	0	1	168	2	0.732824897	0.614421208	17.46649009	28.42755077	24.75883681	31.40063694	31.144823	31.51190251	4763.125	20.83241696	0.515443959	2656.015811	0.55762043	4770	16.90538932	47.60599691	5283376.87	2.44672853	14.59307097	9.506297274	149.0411015	10.14673421	30.16158911	26.6497987	9.964591852	139.0765096	6.324114991	33.28101829	1.984936639	5283376.87	0.232686998	197.9047209	10.65115141	603.8501756	45.69866397	8.905291111	2.740375207	0.531073075	1.127955692	1.989635817	1.442268236	0.607134062
UCSF-PDGM-0501	26	0	3	1	1	531	2	0.460949062	0.354969544	9.244213415	26.04227199	33.42154993	66.48308055	13.41640786	80.8084154	432.875	12.00416084	0.665552513	415.7926422	0.960537435	440	5.904861428	10.03440887	32912.08545	1.223932252	1.929124343	125.3258005	55.97037104	1.56011591	7.90346769	7.313716656	4.703155222	51.26721582	0.851274143	8.648710552	9.773403505	32912.08545	0.505278926	12.33539268	2.36577505	145.5649053	6.347665443	1.275018695	0.652338292	0.278881885	0.508617404	1.248417991	0.387799114	0.767700109
UCSF-PDGM-0502	77	1	4	0	0	59	2	0.603520375	0.570330795	41.989703	73.62341889	45.65084884	57.28001397	68.26419266	71.61703708	13111.5	44.43323336	0.171076591	15717.92178	1.198788985	13537	4.690674598	19.60568339	2557628.467	1.761790466	7.192658582	29.48932459	116.441125	4.982270249	11.60926251	10.0423464	1.7989374	114.6421876	3.077082634	13.74540416	3.357726249	2557628.467	0.350843774	54.16115956	4.391677113	279.252137	20.08688011	3.966039289	1.155054989	0.546680009	0.565921178	1.415810285	0.829223262	0.772064595
UCSF-PDGM-0504	63	1	4	0	1	1101	1	0.83407676	0.697494668	38.21447439	54.78819572	45.96737974	54.56189146	52.92447449	55.26300752	21843.5	45.69756077	0.305487769	12370.05932	0.566303904	21859	10.93094061	95.87165599	84266111.71	1.443649636	40.40019863	23.76636821	677.4046183	29.57584358	44.13956954	29.98490984	2.287776182	675.1168421	17.74060511	62.08852352	3.307020272	84266111.71	0.490583943	1906.683153	3.186977555	218.8686926	17.92004105	3.296242731	1.378777333	0.412124065	0.640674927	1.548504309	0.957235877	0.756917143
UCSF-PDGM-0512	80	1	4	0	1	303	2	0.941229688	0.895390213	55.19476447	61.64325194	63.2455532	62.39390996	62.24146528	64.35060217	28268.45833	58.02045877	0.20337541	22065.83838	0.780581598	28232	11.8590384	108.3639585	215299050.5	0.585699563	40.02763815	53.79710873	1758.714722	39.09589783	52.21522017	31.03119172	2.659628409	1756.055094	18.21936841	87.32734058	5.373229245	215299050.5	0.825171367	4899.635196	1.617569427	64.06205105	7.0407741	1.248020962	0.453747883	0.471255496	0.216822426	0.798699469	0.405606683	0.915704178
UCSF-PDGM-0513	73	1	4	0	1	80	2	0.839203183	0.790484122	46.53030523	58.86304849	59.8414572	64.84597135	58.89821729	65.26867549	51184.66667	49.39805766	0.27215195	24496.23054	0.478585329	51056	11.86766482	155.7567151	1008129217	0.587007034	49.88462388	57.61015223	2725.688457	64.60922893	69.3313935	29.72370993	1.876105714	2723.812351	24.91494081	140.518889	5.740528189	1008129217	0.832598154	14938.71603	1.673296755	116.598678	10.50393088	1.482659958	0.329755558	0.632732727	0.154763594	0.625509192	0.305133497	0.940096837
UCSF-PDGM-0515	82	1	4	0	0	45	2	0.712093787	0.646931657	43.01386538	66.48904087	78.51751397	79.12016178	54.23098745	79.71198153	25521.58333	47.34643291	0.260333987	16102.43905	0.630934172	25474	6.415612361	24.49104699	9406134.513	0.893007878	8.051789385	55.03352372	276.5652573	7.137351636	14.4134658	10.98524077	1.880091181	274.6851661	3.552873818	19.21573586	5.451848481	9406134.513	0.697320266	161.4965083	1.881529885	97.65893302	9.569748165	1.65115415	0.756782605	0.370497366	0.350666639	1.093931719	0.63248358	0.862364099
UCSF-PDGM-0528	57	0	4	0	0	54	2	0.511173484	0.219201146	27.28566882	124.4777653	41.67733197	173.1588866	168.1457701	174.502149	25649.5	63.62973295	0.401639813	10472.08849	0.408276516	25569	7.104483893	86.52149693	73815804.51	1.304278716	37.5735966	20.01350893	657.0790858	27.40590718	37.08930041	23.16240179	1.908072372	655.1710134	16.65317608	53.73011958	2.86185502	73815804.51	0.542451142	1511.309546	2.585506765	82.04968321	9.025201504	2.351183523	1.092517403	0.365481136	0.551510623	1.443931451	0.783530235	0.787030308
UCSF-PDGM-0532	75	0	4	0	0	322	2	0.79703847	0.711877234	22.4768412	31.57404133	26.62705391	31.01612484	29.68164416	31.46426545	4012.75	25.16572558	0.308033225	3964.434962	0.987959619	4019	7.563861871	92.20481519	25654127.31	0.915385303	15.62504548	40.51950842	924.5964244	37.90637869	36.18097653	11.99480829	3.24142071	921.3550037	11.34039284	79.89500343	5.159702201	25654127.31	0.742386763	5074.14851	3.059994308	669.154217	49.00733934	5.474387665	2.05911795	0.461136673	0.517452276	1.287559037	1.781348254	0.854405598
UCSF-PDGM-121	56	0	4	0	0	879	2	0.825484959	0.795758145	27.64086616	34.73526011	38.58756276	35.22782991	34.98571137	38.91015292	11482.41667	28.67343477	0.409909355	6004.614938	0.522939997	11473	7.756770769	57.28703766	19677968.4	1.759584139	20.55958736	19.72364233	313.7729511	18.91450528	27.77575717	17.83639978	2.881235874	310.8917153	9.401980423	41.41442468	3.511448172	19677968.4	0.424441374	943.661885	5.032633995	1088.8967	72.29711581	8.037266288	2.017470802	0.58632262	0.716273293	1.637477676	1.492487374	0.751781507
UCSF-PDGM-122	64	0	4	0	1	1024	2	0.843941202	0.757227149	18.08012689	23.87675471	26.57066051	25.07987241	28.23118843	29.06888371	4920.333333	20.15057706	0.520639125	2687.057791	0.546112958	4902	5.193848523	20.95444298	1012777.966	1.972038014	6.813345332	17.63234985	96.95131511	5.612365262	11.51726386	8.763781704	2.595107385	94.35620772	3.031418445	14.37376263	3.118258163	1012777.966	0.336299175	73.95768541	5.752095782	610.0566919	47.24109958	7.251591533	2.578552258	0.477002981	0.960284	1.874230013	1.633063349	0.667142622
UCSF-PDGM-124	17	0	4	1	0	1299	1	0.742913122	0.67827305	18.98829029	27.99505345	27.01851217	26.07680962	25.05992817	28.60069929	2748.375	20.79789254	0.344645142	2753.146297	1.001736043	2769	5.415102414	10.36638293	215367.825	1.344491847	2.18329148	76.02946002	69.40546274	1.944087425	7.873213355	7.094466422	3.369367155	66.03609559	0.963843498	8.819194754	7.072682438	215367.825	0.469544736	15.79070758	3.046056194	468.2820513	27.26869434	2.885541858	0.832695309	0.54220714	0.489059702	1.230276371	0.589707989	0.785711296
UCSF-PDGM-126	48	0	4	0	1	919	2	0.610245397	0.533996263	20.97429709	39.27798476	37.44329045	30.61045573	41.40048309	45.93473631	13159.16667	23.96920941	0.700260208	3849.25723	0.292515273	13165	9.382141089	85.94278881	57323383.82	0.707274359	35.12663844	80.01940291	1139.118565	29.72330003	40.49935749	24.59516235	4.870756765	1134.247808	15.70733532	65.98655839	6.364680879	57323383.82	0.773687249	2714.027932	1.670969775	142.7213913	10.71284001	1.405921247	0.548825837	0.440582026	0.242558668	0.857336159	0.488284096	0.904852473
UCSF-PDGM-127	53	0	4	0	1	1296	1	0.825654506	0.746079042	42.52885431	57.00314838	57.97413216	58.41232747	54.23098745	59.89156869	33121.41667	47.06490632	0.286189759	17427.53534	0.526171194	33064	6.272731406	99.29542075	186253153	0.932299256	32.25088674	37.91437144	1006.727449	36.83317224	39.78150444	17.11539576	2.236074497	1004.491375	16.2666782	75.05404799	4.733639983	186253153	0.716160826	4050.542024	2.636548584	520.341922	34.5592364	3.634727103	0.51796293	0.752331846	0.274652489	0.944856291	0.439680916	0.889896043
UCSF-PDGM-129	47	0	4	0	1	553	2	0.929609438	0.735339138	28.59726671	38.88990161	43.829214	41.23105626	40.80441153	44.20407221	20994.54167	36.15241959	0.447847239	8217.855271	0.391428182	20960	23.50782875	162.0849934	288483355.9	1.30455175	57.3349366	27.74803728	1261.165236	52.18592858	80.48856603	54.07762835	7.427908297	1253.737328	26.40781632	117.3180246	3.959065834	288483355.9	0.561605489	7285.109628	2.739342383	231.2666391	20.51245667	3.313385413	1.414209249	0.397411495	0.55079189	1.435473217	1.105693177	0.804444171
UCSF-PDGM-130	60	0	4	0	1	1440	1	0.638334628	0.482374423	27.09883931	56.17801861	41.40048309	54.56189146	56.08029957	58.72818744	13058.125	35.8603746	0.237890235	11272.70281	0.863271167	13106	7.720915035	34.0331978	170594047.7	0.124209773	10.01112838	475.7094745	3823.05043	24.90673775	27.54539994	13.00417414	1.869161874	3821.181268	4.684718181	114.0898095	19.06636236	170594047.7	0.975777802	12257.73558	1.199227667	155.6325013	9.463532219	0.713022027	0.257538098	0.475494699	0.050279865	0.190445917	0.254890409	0.987203932
UCSF-PDGM-132	29	0	4	1	1	1139	1	0.637625681	0.550281292	10.4103286	18.91819465	19.84943324	15.29705854	17.20465053	21.11871208	1224.291667	12.06272675	0.557890219	992.0311433	0.810289876	1231	2.819070808	4.648307488	17538.89184	3.043235934	0.9923125	3.854549748	7.579816084	0.581659308	3.702413708	3.616799601	1.929984422	5.649831663	0.405666671	3.774609673	0.684543209	17538.89184	0.141197378	0.539810919	34.40103024	478.4348973	20.77564143	12.07937202	5.99755142	0.335291658	1.847047796	2.48162897	2.530635501	0.477896526
UCSF-PDGM-133	64	1	4	0	1	109	2	0.789374719	0.67645779	34.79589144	51.43837794	46.01086828	55.73149917	56.75385449	56.78908346	31631.29167	40.60415514	0.318434914	15189.42721	0.480202559	31479	10.26552082	84.78729766	149338111.6	0.07808049	34.33054978	903.2500223	3988.81328	28.80377269	41.34018666	26.32169328	2.204391699	3986.608889	15.21743764	68.87710166	16.80522023	149338111.6	0.98322108	3035.044101	1.028221881	1.882864226	0.216016163	0.051023123	0.034406937	0.189089296	0.01911343	0.12638576	0.034036489	0.991902508
UCSF-PDGM-135	36	1	4	0	1	868	2	0.938353069	0.70628253	21.95053383	31.07897037	32.01562119	31.90611227	31.57530681	34.23448554	7344.5	29.16304725	0.436828322	4182.938631	0.569533478	7359	10.13624101	110.4300895	41640546.89	1.886854282	51.12053764	18.16270295	565.938785	36.41532888	51.61606075	34.71437977	4.897026079	561.0417589	21.73729181	75.2226815	3.115455253	41640546.89	0.373497026	2994.234085	5.558095236	1015.508601	67.16736558	8.232366288	1.862742481	0.630715188	0.696375688	1.621284373	1.359106639	0.755828858
UCSF-PDGM-136	78	0	4	0	1	586	2	0.820997915	0.80507107	46.76963947	58.09380221	55.54277631	59.9082632	59.77457654	65	42989.08333	47.69489047	0.26788741	22153.24131	0.515322486	42989	14.12463439	193.175433	2724392530	0.110243996	69.17338177	459.9029707	12536.65981	89.00700677	95.7314116	42.6785949	1	12535.65981	33.04287702	251.7422845	15.42538092	2724392530	0.976980709	54209.67464	1.051931221	9.506256532	0.87321408	0.128025676	0.059420897	0.338188393	0.023010354	0.131566746	0.058885687	0.991665593
UCSF-PDGM-137	53	0	4	0	1	799	2	0.904355278	0.700927737	35.69098464	50.91963515	56.88585061	56.08921465	47.51841748	58.66856058	20612.125	46.04944079	0.258818534	14046.57996	0.681471705	20614	6.13458581	30.9313478	8866695.084	1.470779463	10.53213111	21.77333642	200.6120819	8.909122199	15.67102601	10.97886799	2.694263745	197.9178181	4.83884565	20.73957016	3.331151209	8866695.084	0.496069643	184.548714	3.124945825	197.1199606	18.05673686	3.522419046	1.811948438	0.317009221	0.725961397	1.676430845	1.277536459	0.744302052
UCSF-PDGM-139	65	0	4	0	1	188	2	0.74259045	0.620157261	35.20432703	56.7667739	52.0096145	67.67569726	62.64183905	67.74215822	29736.29167	42.15446419	0.340753026	13621.83477	0.458087879	29651	3.390767504	13.169859	2169594.086	2.769445215	5.331466477	5.342378171	35.20528561	3.241647949	7.479736426	6.330531187	1.333050222	33.87223539	2.228714819	8.554006419	1.3726934	2169594.086	0.183789215	17.22456881	15.46167039	751.3894044	51.59156823	12.9873781	3.317312279	0.593743053	1.26093204	2.129645546	1.701643277	0.585352837
UCSF-PDGM-140	76	0	4	0	1	39	2	0.774922209	0.616394527	36.27405633	58.84876441	44.94441011	57.42821606	57.55866572	60.94259594	20133.625	45.60321451	0.24972925	14331.64457	0.711826339	20141	3.883992469	23.35014734	4297883.71	2.193029596	9.782309539	9.973696332	95.18759385	6.58897424	11.55827486	8.638082714	1.50870737	93.67888648	4.245793257	14.60786732	2.087489739	4297883.71	0.282290585	79.79606978	6.343633177	312.5877047	26.82435114	6.678935239	3.653898246	0.292080183	1.262135357	2.174894713	2.044091799	0.600408749
UCSF-PDGM-141	65	0	4	0	1	758	2	0.848056361	0.770087076	30.84740541	40.05703557	42.01190308	42.01190308	44.10215414	44.82186966	20527.83333	33.97062381	0.451939489	8022.306352	0.390801417	20496	4.668000372	43.18839101	18417294.81	1.341695839	17.73813324	30.77445275	321.9706288	14.21152538	19.86838125	12.42360878	1.931528314	320.0391005	7.912310661	29.97632329	4.01797734	18417294.81	0.544837879	503.8273841	3.058389363	437.5381047	29.98930164	3.913803221	1.260900306	0.514345201	0.531201419	1.405284225	0.970582	0.803714732
UCSF-PDGM-142	61	0	4	0	0	430	2	0.887509451	0.705022227	33.5990211	47.65668346	64.76109943	65.19202405	52.15361924	72.30490993	28955.33333	42.29575699	0.311184516	14653.85392	0.506084795	28827	7.023456623	86.32585186	95180000.76	0.852766865	36.65713543	43.12422077	990.4452292	28.7785654	36.67135881	20.71210147	1.723024273	988.7222049	16.53767445	57.46099314	4.327856999	95180000.76	0.707106053	1956.977175	1.874329287	75.13470203	7.390527202	1.459415199	0.481936329	0.505713317	0.265485581	0.923275434	0.409472936	0.888889984
UCSF-PDGM-143	81	0	4	0	1	91	2	0.626121807	0.481891406	29.35648574	60.91929714	41.78516483	85.28774824	84.14867795	86.49277426	24537.91667	38.1429004	0.348591754	11714.54629	0.477405904	24519	4.436698096	61.90711444	37175262.34	1.034912569	28.68348546	20.9994917	606.8098536	20.12163209	26.69587526	16.80711332	1.141916695	605.6679369	12.49265378	38.93817962	2.787172493	37175262.34	0.629610293	803.5120761	2.052911723	32.28117668	4.660156399	1.47214533	0.66220224	0.381224385	0.395424969	1.184956538	0.502697954	0.834443845
UCSF-PDGM-144	57	0	4	0	1	142	2	0.82074348	0.716588645	43.98070491	61.37510724	57.31491952	64.77653896	64.49806199	66.64833081	45683.04167	50.3732191	0.26012974	23757.32069	0.520046823	45584	6.033874408	15.98870707	7089247.964	0.900165694	4.741261247	48.54159203	183.0063529	3.748388132	10.73574994	9.318010561	1.6033142	181.4030387	2.028423953	12.47078717	4.776022831	7089247.964	0.667576061	40.26420605	1.825561212	32.23209486	4.425918986	1.172305006	0.43834688	0.455254398	0.29345772	0.974213996	0.350662854	0.869459645
UCSF-PDGM-145	57	0	4	0	0	310	2	0.803910852	0.659243773	35.31932929	53.575522	45.27692569	57.48912941	56.08921465	57.80138407	27308.66667	43.06994352	0.332440009	13191.81351	0.483063259	27379	7.728961213	155.568231	853768738.9	0.377996191	63.66409359	105.1333781	3857.27493	71.41387605	74.1468258	31.30820877	2.392493865	3854.882436	29.26545486	176.5880592	8.330959878	853768738.9	0.904062306	25685.59089	1.35644223	107.6480953	8.836157733	0.994998942	0.396846534	0.406706064	0.127308182	0.497952764	0.380366001	0.957466874
UCSF-PDGM-146	57	0	4	0	0	1392	1	0.751579162	0.495376561	22.40356711	45.22532729	44.72135955	45.27692569	46.57252409	51.25426811	11623.375	33.99041357	0.317807155	7808.038625	0.671753137	11657	3.970138415	12.44386522	1346689.693	0.50272045	4.008830767	160.2837429	181.3604882	3.160920807	8.37214985	7.428860434	1.965331909	179.3951563	1.698197053	10.74831461	9.703047613	1346689.693	0.847648032	45.43337379	1.579253765	197.8808799	13.43541409	1.364280934	0.344250827	0.601249026	0.14199205	0.577925397	0.323280781	0.944800576
UCSF-PDGM-147	58	0	4	1	1	482	2	0.444576475	0.283048998	29.04351676	102.609502	58.24946352	83.48652586	82.29823813	92.18459741	27399.45833	45.61777075	0.21326013	20609.57832	0.752189261	27841	3.641929833	28.28031401	100139430	0.041953234	10.54746573	1879.932268	4457.522949	13.03038935	16.23670797	8.902603915	1.390435408	4456.132513	4.794890027	59.97360325	34.0818447	100139430	0.992761943	3333.202401	1.027886229	10.69342085	0.801406045	0.090097165	0.054438972	0.256456514	0.014452822	0.073510045	0.054215996	0.995718362
UCSF-PDGM-148	78	1	4	0	1	86	2	0.694249665	0.606290426	18.31777379	30.21286995	42.52058325	25.49509757	31.6227766	48.12483766	5314.875	20.97527484	0.521563628	2823.832052	0.531307331	5322	6.113178031	24.27809222	1356016.226	2.361347873	9.624075474	8.459546174	88.98182423	5.990087549	13.85996637	11.8068808	2.875065105	86.10675912	4.031475998	15.96228307	1.723613774	1356016.226	0.231752903	62.69581297	8.0925216	256.0014242	20.39039617	6.474203732	2.990134791	0.368248502	1.189784918	2.059702778	1.547632582	0.597122037
UCSF-PDGM-149	66	0	4	0	1	15	2	0.793749778	0.767683041	22.06490679	28.74220949	28.3019434	32.69556545	32.64965543	33.39161571	9161.083333	22.81412239	0.624157456	3392.249998	0.370289176	9168	10.14571006	19.76692117	2111810.294	1.535768882	5.154321293	21.53278733	95.30070811	3.143685088	14.591662	13.87959387	3.595346645	91.70536147	2.132501399	15.17714729	2.003729659	2111810.294	0.424662957	17.42920016	6.305184166	18.43946057	2.399396681	1.646098589	0.676882242	0.417644438	0.499399102	1.25609218	0.422759773	0.773659723
UCSF-PDGM-150	51	0	4	0	1	1308	2	0.881686223	0.680102381	41.30071596	60.72720391	55.78530272	58.52349955	61.84658438	62.04836823	23728.16667	53.54233904	0.257957606	15480.27159	0.65240066	23737	7.513469448	35.00730022	13157772.45	1.463899037	12.38312909	25.19689597	239.3728297	9.596523177	18.53313823	14.00272784	2.870508005	236.5023217	5.484827191	23.54389276	3.460052206	13157772.45	0.475442765	210.8376737	3.25511863	192.2985584	17.05711958	3.325178483	1.25136659	0.453521428	0.612870693	1.498296874	0.866280326	0.760320337
UCSF-PDGM-151	66	1	4	0	0	611	2	0.759424201	0.700210648	34.48105732	49.24383456	44.20407221	53.60037313	52.63078947	54.14794548	30605.5	37.3969597	0.354801906	13336.17135	0.435744273	30446	8.041561055	155.2476958	804238800.2	0.483669916	36.22662207	90.15094989	3530.004761	72.00732488	65.15993224	19.68381267	2.315667644	3527.689094	21.61410262	162.5276999	7.306243744	804238800.2	0.866506394	22169.43647	1.503944443	124.6294966	9.846432051	1.215422022	0.405938655	0.50190453	0.151633206	0.590811488	0.382297561	0.946091287
UCSF-PDGM-152	58	1	4	0	1	471	2	0.902474408	0.843614258	33.68631556	39.93094623	42.44997055	38.83297568	42.19004622	42.57933771	12400.875	36.03665705	0.347409412	7457.800552	0.601393091	12416	10.89050056	114.5611534	89805704.1	1.504186617	51.14061439	35.02947747	813.2646096	39.33298782	54.93807033	36.21847262	2.767332464	810.4972771	22.28232281	85.0474133	4.488623488	89805704.1	0.479435038	4214.870937	3.68993924	837.1208858	49.85749821	5.148322673	1.937416756	0.448748013	0.712554386	1.617175351	1.419222949	0.742647655
UCSF-PDGM-153	68	1	4	0	1	316	2	0.87970033	0.759053937	23.67044414	31.18413986	33.61547263	33.42154993	32.55764119	36.37306696	11274.83333	27.43269813	0.52758794	4608.886558	0.408776469	11264	7.690161247	44.10149073	10630625.39	1.828052678	16.84598321	20.90056483	235.7472175	13.17260243	22.8809983	16.82685734	3.560531818	232.1866857	7.391366246	30.72083999	3.411000104	10630625.39	0.378628392	420.2299261	4.730607137	557.6775943	42.01000518	6.158629564	2.530745332	0.418604332	0.877150667	1.807879656	1.734867435	0.700437318
UCSF-PDGM-154	63	0	4	0	0	394	2	0.866413954	0.716463068	27.13507673	37.87365733	41.10960958	40.26164428	35.22782991	41.23105626	6163.458333	32.8142652	0.284128915	5721.611086	0.928311798	6182	15.47233435	66.8807193	13202334.07	2.45240109	24.84729139	11.43276694	239.5385487	18.16634067	37.82884039	30.40705052	5.542427176	233.9961216	10.6186514	46.21264843	2.464812656	13202334.07	0.235684402	704.58771	10.13303912	1069.806497	75.529484	11.40365369	4.531685863	0.428502285	1.338294009	2.217802021	2.700359429	0.595567398
UCSF-PDGM-155	71	1	4	0	1	1132	2	0.760926413	0.475826898	26.55886616	55.81623543	60.8276253	65.51335742	48.08326112	66.28725368	27947.83333	42.47204783	0.430790924	10338.31299	0.36991465	27953	7.214561743	70.64092196	63930568.8	1.447243859	28.65878018	20.06559318	489.4710813	23.39207829	31.85720372	19.35996524	1.945527543	487.5255538	12.94827659	47.82335848	3.287839856	63930568.8	0.512013307	1272.192188	3.512480848	361.4654877	30.10580145	4.578314484	1.020175668	0.636151888	0.463628614	1.29666025	0.79917753	0.822709372
UCSF-PDGM-156	27	1	4	1	1	1035	1	0.714015408	0.570591409	23.78882585	41.69152478	44.04543109	44.20407221	38.91015292	49.80963762	13525.66667	29.76839109	0.449023139	6113.940243	0.452025057	13597	9.356637958	47.65369141	12098073.96	2.133166394	17.8164352	11.18808189	185.8074184	13.08100092	23.70183441	17.02511679	5.004743554	180.8026748	8.074499129	29.82885402	2.332279661	12098073.96	0.309820975	327.9835778	7.541159326	869.805605	61.90859948	9.985486159	1.390431917	0.756839824	0.662178622	1.557725991	0.932552592	0.745677963
UCSF-PDGM-157	60	1	4	0	1	902	1	0.936666983	0.878614607	46.21487794	52.599715	51.4781507	58.24946352	58.07753438	58.47221562	35321	49.26841637	0.281815636	18473.15326	0.523007652	35305	8.888688058	45.53160229	73685454.86	0.251487342	13.10770393	190.3159942	1482.730869	17.30768155	25.26856321	15.4139642	2.365432164	1480.365437	6.293232333	45.68491029	9.449425902	73685454.86	0.937359418	1448.610742	1.172053072	22.71520476	2.172451633	0.371365774	0.15032685	0.418263876	0.070819116	0.343531004	0.145112732	0.972542961
UCSF-PDGM-158	83	1	4	0	1	130	2	0.754387429	0.705164051	49.3306727	69.9563068	59.61543424	75.53806987	75.13321503	75.6439026	64599.95833	52.77415845	0.228782413	34031.64798	0.526806036	64203	21.11091787	446.6978026	10281571516	0.549966102	126.9717283	42.37336712	8590.844579	192.1595315	185.9886601	67.04754905	2.794691717	8588.049887	67.85260038	400.1769681	4.965554987	10281571516	0.843992825	125549.8241	1.623228495	73.63672482	7.865687466	1.301472974	0.243900539	0.685774301	0.131665857	0.565499116	0.225892011	0.946514727
UCSF-PDGM-159	65	1	4	0	1	729	2	0.829255685	0.695280567	35.2795666	50.74148231	56.8594759	52.77309921	45.79301257	56.89463947	30454.70833	42.07766266	0.258755756	18226.2393	0.598470329	30438	8.293867208	199.4356064	788635271.7	0.998271515	66.70235293	26.63140421	1951.464053	81.32840964	78.6442717	26.43259733	2.805900979	1948.658152	34.20289688	160.9644767	4.178623761	788635271.7	0.703436145	19724.6413	2.784608613	416.3783405	34.51727383	4.247552108	1.229659151	0.553538309	0.434854557	1.221963892	1.034604803	0.856342843
UCSF-PDGM-160	67	1	4	0	1	628	2	0.897839418	0.821055496	29.17055039	35.52811051	36.68787266	37.33630941	40	40.66939882	10781.29167	31.89853805	0.332485836	7098.362465	0.658396293	10768	10.01653796	241.0096716	748640186.6	0.672368182	55.17696283	43.2180323	3950.993419	120.5464956	104.4634493	29.37187305	3.643514923	3947.349905	32.60149631	263.6750546	5.447757839	748640186.6	0.819467911	58611.92218	2.022580559	247.7097576	21.95880704	2.74372752	0.995119674	0.464888211	0.290553114	0.874680404	0.90724613	0.913168709
UCSF-PDGM-161	29	0	4	0	1	248	2	0.94991456	0.82733135	36.73882511	44.40642204	47.92702787	47.16990566	48.02082881	49.36598019	23854.04167	42.18230686	0.347431898	11534.24268	0.483534105	23837	16.96342833	103.0614363	407056058.9	0.416333637	24.69907559	112.2545946	2392.270264	46.71721385	55.83391962	27.53203498	5.998240629	2386.272023	13.43072616	130.6776493	9.102170764	407056058.9	0.894095016	13959.22144	1.64937562	362.9890375	23.43297196	1.955922443	0.545087389	0.564576485	0.143515172	0.511732013	0.523202629	0.956452223
UCSF-PDGM-162	33	0	4	1	1	1366	1	0.72068881	0.494941466	24.25381277	49.00339623	54.67174773	53.85164807	47.41307836	56.67450926	9571.666667	35.31619933	0.257161542	8477.539331	0.885691032	9759	6.01340109	13.1277127	1290191.664	0.676682374	3.002881591	75.62737478	142.0709808	3.193832269	9.476678144	7.87598844	4.048956014	138.0220248	1.349680011	11.49805699	6.74972443	1290191.664	0.796909369	42.3978858	1.769899293	184.2464885	14.88589902	1.856586226	0.717109866	0.445717964	0.259125155	0.867044943	0.648054671	0.909000631
UCSF-PDGM-163	51	0	4	0	0	194	2	0.697883409	0.65445892	27.13307498	41.45879009	31.40063694	43.41658669	41.78516483	46.36809248	7958.666667	28.93340177	0.282653703	6820.082939	0.85693788	7981	9.818206746	107.977221	50558655.87	1.104257811	40.4537462	34.46891732	958.1565493	38.32660972	47.42079047	24.84653279	4.009023393	954.147526	18.92744638	79.59194254	4.434761076	50558655.87	0.645307807	4086.14595	2.479968512	281.7108738	22.61493874	3.100239467	1.204573796	0.438575815	0.479889247	1.323182559	0.96834007	0.830409985
UCSF-PDGM-164	48	0	4	0	0	633	2	0.576472667	0.532330313	24.64424212	46.29501933	48.60041152	32.24903099	36.67424164	49.36598019	10295.70833	26.68781324	0.292148554	7834.017512	0.760901267	10279	10.53279466	187.6690973	222135562.8	0.770099909	69.73532113	70.91122568	2410.658861	70.86188501	76.63064445	33.08751135	3.069183253	2407.589678	33.84163604	147.00551	6.116259187	222135562.8	0.758927385	15738.36431	1.797337245	198.5283146	14.24975312	1.791375524	0.842849129	0.358906633	0.318401936	1.015545632	0.740081911	0.884501481
UCSF-PDGM-165	70	0	4	0	1	60	2	0.961157952	0.701352468	23.1921702	33.06778154	35.05709629	41.23105626	41.23105626	41.59326869	8820.5	31.78336116	0.307427426	6715.375766	0.761337313	8810	10.76721123	107.4832521	64707609.88	0.888874189	33.97264834	49.19526669	1170.569852	39.48919837	47.61404605	24.14305202	3.232670021	1167.337182	16.8642297	85.70175688	5.378897832	64707609.88	0.728522871	5077.693752	2.296478603	331.5480451	24.53385781	2.954799398	0.843774682	0.553743649	0.319559985	1.010564739	0.737639033	0.885991665
UCSF-PDGM-166	49	1	4	0	1	689	2	0.85588956	0.838368378	41.06921066	48.98707028	50.03998401	51.88448708	48.87739764	52.65928218	24739.16667	41.92752203	0.281453515	14588.17034	0.589679132	24758	30.55336951	448.1629608	2169269467	1.092373971	156.5771945	24.75135875	3836.948929	154.688556	174.9494595	78.99619936	10.01108581	3826.937843	78.15024448	296.0049491	3.537639292	2169269467	0.649478812	57011.61655	2.642331945	228.8358076	19.41411341	3.16513001	0.825655928	0.589022685	0.390152463	1.172872126	0.666309932	0.852658266
UCSF-PDGM-167	60	0	4	0	1	1196	1	0.752821218	0.722377032	38.06052224	52.68789085	51.07837116	52.80151513	50	55.15432893	26462.16667	39.66456219	0.255006566	16840.29498	0.636391388	26383	11.62199975	80.83757942	125925044.6	0.872845045	29.71166846	52.39672639	934.6543754	29.28059332	42.00514258	26.29610773	4.320176337	930.334199	13.3647138	69.08662353	5.692520012	125925044.6	0.729531841	3008.529547	2.245279422	408.7333444	27.80973374	2.938702581	0.869386691	0.545465948	0.332920612	1.041877895	0.755564336	0.880966421
UCSF-PDGM-168	49	0	4	0	0	418	2	0.759821823	0.701742998	37.53314207	53.48559538	46.5295605	56.8594759	53.60037313	67.38694236	26073.125	40.63952259	0.274899686	15468.15817	0.593260615	26030	31.90083024	242.218788	2730094835	0.287448297	74.63534525	178.7104986	9355.860724	118.2553336	141.7329151	75.5428725	8.869364096	9346.99136	35.43533019	323.855877	10.2182905	2730094835	0.928376696	84794.40985	1.221610786	49.53021823	4.321908265	0.575673877	0.279909578	0.34633191	0.095055903	0.403624441	0.270708145	0.967302289
UCSF-PDGM-170	42	0	4	0	1	418	2	0.523840109	0.353267654	29.58169386	83.73734057	59.09314681	69.63476143	58.13776741	84.85281374	21630.70833	43.86497758	0.380689125	9861.905013	0.455921501	21698	24.1215305	245.6464259	997799152.5	1.192367525	115.0648036	36.48235898	2397.586174	96.23453447	127.3714279	78.39943988	4.659735039	2392.926439	48.91029008	214.4429203	4.81471941	997799152.5	0.600828303	29762.28543	3.061261285	750.7398231	47.76324634	4.533230219	0.796107578	0.701832651	0.366736848	1.12181657	0.657522192	0.857738751
UCSF-PDGM-172	64	1	4	0	0	925	2	0.863608578	0.748432153	42.68374806	57.03088504	66.48308055	60	62.36986452	67.50555533	55360	49.25236155	0.293387978	23942.66736	0.432490379	55153	5.794387339	55.72743165	206627020.6	0.441100815	17.34204757	96.73348864	1300.014846	24.62083364	28.23557146	13.698269	1.457094318	1298.557751	8.484185169	61.20811241	7.856920315	206627020.6	0.882577984	2949.185529	1.496049015	153.3573142	11.78745145	1.27887626	0.375531736	0.547611606	0.142186026	0.563155148	0.354917384	0.949505176
UCSF-PDGM-173	80	0	4	0	1	72	2	0.81725067	0.598800661	27.97806064	46.72349657	43.73785546	47.5394573	51.623638	53.30103188	20061.25	38.18480887	0.341652275	10450.53363	0.520931329	19960	8.459725342	92.37807086	78466109.16	1.183347742	36.8507441	27.48013226	782.3073593	30.73475183	41.00988391	24.78530232	2.39292343	779.9144359	16.85199182	62.69902546	3.684172193	78466109.16	0.599661261	2249.357215	2.654836075	206.5811603	17.77621451	2.974598975	0.901292899	0.536484613	0.428915916	1.244238177	0.711546569	0.834281832
UCSF-PDGM-174	26	0	4	1	1	376	2	0.744257966	0.618172597	40.41745008	65.38214449	66.40783086	72.62231062	71.78439942	75.05331438	53385.41667	48.66118188	0.346131137	19808.8173	0.371052968	53410	9.161636057	32.6112573	38571736.73	0.743253932	8.306065552	47.44119164	423.4529049	10.08852398	19.42336647	14.01536716	2.254260315	421.1986445	3.983758962	26.87344279	5.05110557	38571736.73	0.77286043	344.9147621	1.877750677	112.7258296	11.03390697	1.758082258	0.264887634	0.738560374	0.167309672	0.684524995	0.236167869	0.928158366
UCSF-PDGM-176	74	1	4	0	1	302	2	0.763699018	0.636125069	26.09777956	41.02617685	42.20189569	40.19950248	42.72001873	45.43126677	13861.83333	31.33165096	0.351918111	7929.691434	0.572052141	13796	6.347270847	65.27405438	57303165.65	0.854871483	22.05349022	40.48337089	776.4319824	28.20904058	31.85909996	14.74148765	3.522476109	772.9095063	10.69089707	64.44848526	5.399718769	57303165.65	0.753397884	3138.605002	2.456063021	525.582224	39.39807878	4.077765861	1.516904557	0.455882282	0.404328015	1.107229718	1.346946373	0.878525414
UCSF-PDGM-178	77	1	4	0	0	676	2	0.666709451	0.529142348	32.97742404	62.32240561	52.20153254	70.45565982	85.7554663	104.2209192	41414.54167	41.55093683	0.26127678	22155.68671	0.534973606	41068	5.216671357	35.63931509	21810278.15	1.819955623	15.47799636	12.06898913	199.0335768	10.54500839	17.71824904	13.11115147	1.382877463	197.6506993	6.627709206	23.04511212	2.365247394	21810278.15	0.365045625	217.1408437	4.618202252	214.0675158	21.54048243	4.968373704	1.237781403	0.601822172	0.617959255	1.514221758	0.848285181	0.759257223
UCSF-PDGM-179	75	0	4	0	1	1201	1	0.802414678	0.656398558	28.34548576	43.18334555	39.05124838	44.10215414	39	44.78839135	11123.625	34.65095032	0.318247205	7572.112998	0.680723505	11140	8.629249909	98.35657773	43272314.73	1.779854222	32.2023445	13.95332429	424.1727076	32.51751073	38.63691349	18.24748632	3.518121734	420.6545859	16.41663266	62.32502597	2.93347937	43272314.73	0.46688858	2391.597778	6.391111691	1524.805623	102.1714976	12.11166711	3.547503978	0.549672907	0.937054729	1.889222793	2.636568241	0.740012922
UCSF-PDGM-180	71	0	4	0	0	494	2	0.893297666	0.734459143	30.78554746	41.91594285	42.29657197	44.18144407	44.92215489	45.32107677	14410.5	37.4434139	0.317603042	9016.794491	0.625710037	14413	6.886529848	139.5827807	323843056.6	0.548132466	41.48116572	82.31133419	2726.458234	65.05769883	61.71505449	21.28390582	2.30446124	2724.153773	21.70303032	149.89602	7.193518094	323843056.6	0.850242508	18660.06885	1.646409769	208.5023673	15.6160518	1.741637515	0.711004344	0.418809707	0.218733426	0.741637394	0.662281001	0.928986653
UCSF-PDGM-182	65	0	4	0	0	446	2	0.972450098	0.744907934	41.09183777	55.16364628	53.71219601	56.64803615	56.04462508	57.45432969	26940.79167	53.64389321	0.256368687	16952.19921	0.629239089	26862	25.64079508	133.3364321	178921563.7	2.279265554	50.21454999	7.326285557	506.1411567	34.78983941	67.35476314	51.86979468	8.713171836	497.4279848	22.28428611	81.61353141	1.747133749	178921563.7	0.256102137	2124.104391	8.313707789	437.7854786	37.12196711	8.790055484	1.146490165	0.770026148	0.657382848	1.519351486	0.702485382	0.731619299
UCSF-PDGM-183	76	1	4	0	1	1163	1	0.796680197	0.714768367	42.17304891	59.00239977	48.38388161	53.00943312	55.15432893	57.98275606	19816	47.00604348	0.244376902	14491.09815	0.731282708	19821	9.269829581	143.4827595	499459974.1	0.334853439	40.60079806	156.0851181	4372.838528	65.93524628	65.03164588	24.11419325	3.652947351	4369.185581	21.49435839	158.7404344	9.171511625	499459974.1	0.912382022	20969.41054	1.283977406	69.21540217	5.432414549	0.699136609	0.328733808	0.362431796	0.123469192	0.507196018	0.312650539	0.95548382
UCSF-PDGM-184	59	1	4	0	1	545	2	0.863760127	0.790739318	23.86324058	30.17839132	31.40063694	27.89265136	31.40063694	31.82766093	6280.625	26.06689111	0.382633204	4302.326634	0.685015685	6279	7.581602741	44.83640673	4962531.454	2.588934702	19.31913188	7.251151989	142.3941205	12.45259037	22.72741765	17.6658337	2.785449644	139.6086708	8.200057969	28.11294835	1.764910581	4962531.454	0.206944552	273.8023521	10.48179156	667.9800696	48.94385299	10.76230952	4.878968272	0.375977116	1.533177502	2.351790162	2.492820998	0.544771107
UCSF-PDGM-185	35	0	4	0	1	1142	1	0.683808055	0.424028603	28.77348778	67.8574218	57.42821606	74.40430095	58.94064811	77.59510294	32984.375	46.40145159	0.285553124	17418.17761	0.528073599	33037	24.56216561	604.4612167	5010369364	1.487390048	232.5584612	13.97355924	3658.283858	208.7905618	232.2974989	113.1497583	5.298647165	3652.985211	109.7556562	389.4346317	2.853608946	5010369364	0.529306507	97697.20439	4.065882367	438.9452496	39.582919	6.099933772	1.657207008	0.575284229	0.640700314	1.567698161	1.231838122	0.782310337
UCSF-PDGM-186	60	0	4	0	1	230	2	0.708503597	0.632237359	46.93090981	74.22989037	53.33854141	72.69112738	72.83543094	74.04728219	40199.16667	52.59214436	0.233163008	24338.98755	0.605460002	40110	8.253002448	62.27056593	121917480.9	0.451203619	23.19523384	71.56310743	1239.266073	23.14443427	32.22277355	19.75748644	2.232181121	1237.033891	10.45745643	55.13236965	6.35672874	121917480.9	0.874186754	2001.271049	1.414058399	54.54695755	5.704987674	0.913605615	0.332106832	0.466042149	0.150359075	0.606378942	0.309012453	0.943045946
UCSF-PDGM-187	61	1	4	0	1	115	2	0.705281647	0.522162525	22.57547404	43.23457345	34.92849839	46.06517123	40.52159918	46.36809248	8511.333333	30.49255118	0.341666649	5900.379364	0.693237961	8537	10.62710121	71.65552377	18968556.65	1.465872843	29.1474037	27.2673468	489.7287429	21.80465202	34.49807561	22.9319087	3.602331451	486.1264115	13.00174689	47.13727824	3.484784624	18968556.65	0.484910182	1031.805779	3.184833581	226.5188615	18.36575458	3.391798585	1.541620492	0.374942895	0.682246766	1.604957184	1.06826785	0.745269034
UCSF-PDGM-188	46	0	4	0	1	329	2	0.643910695	0.599348306	43.97742508	73.37540563	53.71219601	77.52418977	83.52245207	84.52810184	53078.20833	47.24720842	0.244522236	27932.50831	0.526251906	52904	9.192702107	46.94797168	58500824.59	0.519780136	17.37123407	63.98180923	733.5218082	13.72980159	24.79978684	18.24141605	3.339564167	730.182244	7.653084293	33.25345226	5.08589227	58500824.59	0.83221126	490.7626599	1.364317286	18.53261681	2.411094217	0.589233108	0.253987388	0.398949419	0.158038335	0.655506679	0.228521339	0.93090245
UCSF-PDGM-191	26	1	4	0	1	837	2	0.695700289	0.614174291	29.27966818	47.67322341	45.27692569	50.80354318	39.2173431	51.6139516	22832.33333	33.16627532	0.395994921	9828.668925	0.430471506	22742	14.00138614	90.93713144	79933997.59	1.673371437	38.34907199	17.93068246	583.4739318	25.95444786	46.74314244	36.8340164	2.482357324	580.9915745	16.4163612	59.28590298	2.619417834	79933997.59	0.387470121	1329.896927	3.749653226	137.985028	12.59965009	3.225565308	1.217715765	0.452140165	0.647835519	1.518373768	0.791115137	0.738672831
UCSF-PDGM-193	61	0	4	0	1	394	2	0.583347636	0.483200627	24.75857609	51.23870858	35.80502758	52.63078947	52.49761899	55.87486018	16914.125	29.88997951	0.406508616	7838.760457	0.463444633	16854	7.161424152	67.91038676	32032428.23	1.529300913	29.51690177	16.85665354	443.4789284	21.50979695	30.62113672	19.71425165	2.008224593	441.4707038	12.93114964	43.59567799	2.825569436	32032428.23	0.470663231	962.9291255	3.457302952	189.276375	18.19154053	3.886160134	1.362214888	0.481991828	0.589634775	1.50118413	1.008366578	0.785639002
UCSF-PDGM-194	52	1	4	0	1	512	2	0.790168027	0.593144824	12.08998899	20.38286183	18.11077028	32.57299495	32.55764119	34.71310992	2026.875	16.10588571	0.667040594	1161.136215	0.572870165	2055	4.778796656	21.51355981	470069.9286	1.88107639	7.551496512	19.53621222	99.79591806	6.3760945	11.38452537	7.842236302	2.878434535	96.91748352	3.427214257	15.12430133	3.417184813	470069.9286	0.390812036	99.13707291	5.595678657	973.2472272	66.20532694	8.420760187	2.322592384	0.568259861	0.797647526	1.731870396	1.666763566	0.731332724
UCSF-PDGM-196	72	0	4	0	0	150	2	0.780285986	0.601249888	7.859320917	13.07163805	14.2126704	11.70469991	12.20655562	14.52583905	657.8333333	10.19961599	0.731315293	500.1766191	0.760339426	666	17.92299503	196.8345593	9963358.731	3.457157848	128.6779078	2.309661299	336.2269085	63.29358295	98.40807856	80.29671539	4.971117847	331.2557906	50.76931931	122.311071	0.56947433	9963358.731	0.107526445	5275.848168	38.46429289	3409.828691	82.38971843	38.34926633	11.63884447	0.539432815	2.566117763	2.867933193	4.601798165	0.425528295
UCSF-PDGM-197	43	0	4	0	0	809	2	0.581133164	0.514527733	36.4123435	70.76847596	47.20169488	70.38465742	64.03124237	73.79024326	24342.41667	41.12590832	0.228775982	17754.81524	0.729377674	24314	11.7327666	157.5519204	509468266.3	0.179935942	58.48045128	341.9785027	6088.44534	62.50562911	71.23116431	34.06612452	2.720961505	6085.724378	27.67724864	144.7539298	11.50038428	509468266.3	0.955596597	15879.82142	1.099847814	14.18904661	1.269419451	0.20786825	0.113084257	0.291139952	0.05195383	0.275514739	0.110321425	0.978926191
UCSF-PDGM-198	71	0	4	0	1	809	2	0.848839415	0.713996349	36.97942897	51.79218216	50.44799302	58.24946352	58.42088668	58.6003413	43103.29167	43.96324562	0.382938385	15524.90132	0.360179019	43011	14.87375657	71.4765956	136844894.4	0.756705726	26.92121626	93.31010912	924.8915338	21.71455623	40.33444187	30.40981521	3.814604759	921.0769291	11.66747406	56.40589952	6.969745879	136844894.4	0.74499517	1554.7583	1.725818633	157.2100829	11.20811409	1.434644722	0.492855471	0.489083829	0.231423224	0.833937512	0.438420306	0.90620995
UCSF-PDGM-200	65	1	4	0	1	141	2	0.826496865	0.698658191	35.71588322	51.12068203	43.96589587	54.33231083	54.23098745	54.3783045	21423.16667	42.25108343	0.325970725	11443.56403	0.534167717	21451	19.4017712	183.6152305	401673030.2	0.75665647	70.10291854	43.25837912	2391.102718	63.53618452	85.37956173	50.78279184	5.121927185	2385.980791	32.24581961	136.8398422	4.776533774	401673030.2	0.756767422	11435.47286	1.796292526	89.74079578	9.048141941	1.519670618	0.519351434	0.493225095	0.272173365	0.939332872	0.443295241	0.890511136
UCSF-PDGM-201	46	0	4	0	1	1015	1	0.858007449	0.808128736	44.74036434	55.36291725	58.52349955	51.2249939	58.21511831	59.66573556	47842.91667	47.50179542	0.380234283	16761.4384	0.350343156	47755	14.90627176	51.72940869	60255021.74	1.800085682	19.15197933	15.76059684	286.3632975	12.08503387	31.46275299	27.97431608	5.972435043	280.3908625	8.032082191	35.52116483	2.236446847	60255021.74	0.33338293	271.8483257	4.659915243	109.4477783	9.561201343	3.107970471	0.765683293	0.604664888	0.517267003	1.283602306	0.491560956	0.770228962
UCSF-PDGM-202	58	0	4	0	0	920	2	0.78954263	0.651910281	24.30370424	37.28075003	39.69886648	39.40812099	35.12833614	44.28317965	13466.33333	29.43474145	0.435920033	6279.28513	0.466295091	13436	20.55243701	173.2598949	274332045.1	0.865105952	63.67182944	56.35980181	2033.489442	62.50172291	85.13205986	51.14030694	4.456136967	2029.033305	29.23578798	142.8904727	5.743939949	274332045.1	0.727615258	13170.21957	2.115710353	280.0378093	20.75420371	2.515877084	0.865291018	0.490779111	0.328686187	1.034560854	0.754400931	0.880701126
UCSF-PDGM-205	67	1	4	1	1	60	2	0.688270851	0.549313939	25.60902261	46.62001234	48.82622246	48.0416486	47.26520919	51.0881591	20842	32.08719554	0.448627778	8163.772467	0.391698132	20856	6.303402555	25.49526005	7843606.874	0.2108766	8.30140265	376.8917903	628.3317601	7.194706516	14.23203522	10.6006094	3.122257842	625.2095023	3.752289817	19.39288402	11.8318632	7843606.874	0.943737996	173.533124	1.097096068	14.31668496	1.090732896	0.17496735	0.082731229	0.343053608	0.046406751	0.262731538	0.080542367	0.97954622
UCSF-PDGM-207	57	1	4	0	1	281	2	0.903361672	0.790773178	40.68389659	51.44825053	49.81967483	53.41348144	60	63.39558344	27161.625	46.47637761	0.324177272	13479.44655	0.496268046	27151	12.46561158	378.2043682	4901715592	0.797787091	106.3250285	36.81073204	5124.317715	195.1868209	168.2551245	44.09506963	3.181122625	5121.136593	58.06065176	424.8945295	5.162646458	4901715592	0.786061401	152225.5743	2.677883731	705.8211799	49.61724761	4.749315984	1.3153184	0.56915439	0.359734448	1.00576373	1.179154964	0.896167932
UCSF-PDGM-208	73	0	4	0	1	52	2	0.398688517	0.277171472	28.5430052	102.9795924	56.88585061	85.28774824	87.2811549	87.2811549	27049.79167	41.05678094	0.406294271	10725.54515	0.396511192	27100	14.90029076	173.914904	405980842.1	1.395101138	78.52613127	21.39005922	1310.55102	59.8195601	80.38326782	50.75336502	4.312040687	1306.238979	34.03335894	122.3962535	3.430588693	405980842.1	0.521407394	8519.373138	3.364644766	335.5234123	28.60252205	4.243403477	1.014448634	0.616108201	0.486775238	1.331300685	0.769577799	0.810493971
UCSF-PDGM-209	61	1	4	0	0	446	2	0.997277456	0.567558835	32.03266777	56.43937822	60.01666435	61.39218191	62.36184731	64.82283548	32121.95833	56.28571951	0.267691683	18255.08767	0.568305565	32047	13.92535758	125.6692963	426218785.9	0.773857597	43.61332017	47.34862375	1636.312636	50.36352233	61.56505822	31.69768086	5.168698425	1631.143938	20.72994821	115.3247717	5.607846022	426218785.9	0.772664168	9509.54658	2.023079701	294.8605291	22.81003096	2.56785864	0.850679606	0.499204823	0.300912814	0.957773436	0.758739712	0.897071372
UCSF-PDGM-210	67	1	4	0	1	603	2	0.281761478	0.208168838	19.66580336	94.47044773	30.41381265	82.96987405	68.00735254	83.39064696	11391.5	26.61813299	0.32810686	7462.014534	0.655051094	11387	9.06551172	35.74071329	7863114.932	0.981908255	10.97181197	40.22575277	337.0480243	10.15662725	20.01820814	14.91120659	4.721414336	332.3266099	5.036798749	26.27802076	4.532097207	7863114.932	0.672082801	289.8057182	2.127811925	106.6142393	11.08541535	2.082640486	0.748567923	0.47037554	0.354928046	1.110508873	0.620519602	0.86287612
UCSF-PDGM-212	86	1	4	0	0	48	2	0.899836563	0.758384939	20.23961671	26.68778831	27.45906044	30.01666204	28.23118843	30.90307428	9032.625	24.01464771	0.735115765	2853.236086	0.315881163	9032	13.69712698	60.68755546	16505643.12	1.974183747	24.43505719	18.90362779	313.9859913	14.98602837	37.42388872	35.24939159	3.453377575	310.5326137	10.06614423	42.74883275	2.224958091	16505643.12	0.29640336	426.9152542	6.095336568	153.8643772	11.62390543	3.48829562	1.231143583	0.477697173	0.660172369	1.495075305	0.788011891	0.728178448
UCSF-PDGM-213	76	0	4	0	1	361	2	0.810080657	0.745664737	39.86041443	53.45621492	49.36598019	52.92447449	51.6139516	55.78530272	21626.08333	43.3038457	0.276776232	13562.52586	0.627137409	21589	8.993172052	76.46686206	69169600.56	0.810109598	29.53664209	48.72076665	938.0723108	26.01560172	36.31739085	22.42422177	2.27906597	935.7932448	13.37201768	56.60325037	4.851824634	69169600.56	0.736065643	1884.975074	1.785240094	80.64799299	7.856211849	1.463494411	0.731414079	0.331838112	0.34236426	1.085005261	0.612458971	0.867720863
UCSF-PDGM-214	68	0	4	0	1	845	1	0.914192975	0.801895536	33.88136479	42.25159423	47.51841748	47.38143096	44.27188724	47.84349486	22844.54167	38.62611062	0.39760706	9792.306614	0.42864973	22840	12.62016374	69.66748104	103097604.7	0.94153532	20.2533631	34.24867442	763.4193212	28.13221315	38.8984397	22.70103122	3.768941595	759.6503797	9.765259108	67.18560587	4.915228267	103097604.7	0.727296325	3000.817025	2.623869351	483.322096	38.61614454	4.286911772	1.281946923	0.5374892	0.377029587	1.071242785	1.135220471	0.884231969
UCSF-PDGM-223	55	0	4	0	1	961	1	0.660272399	0.573341267	31.89514876	55.6303036	40.31128874	62.68173578	50.21951812	62.80923499	22920.29167	36.73115404	0.320692149	12167.72044	0.5308711	22898	9.284774669	62.21666132	79588956.5	0.381304783	17.93061843	150.1557423	1553.226327	24.22601344	31.44751969	17.104419	3.443323166	1549.783003	8.87478906	58.95594836	8.687563498	79588956.5	0.893409433	2486.857353	1.336262835	88.7246714	6.238925638	0.728156771	0.160121348	0.640853957	0.084819998	0.409563004	0.152702865	0.964680582
UCSF-PDGM-225	72	0	4	0	1	108	2	0.833544355	0.523389352	37.11427592	70.91140807	67.47592163	67.26812024	81.0246876	88.38551918	46150.16667	59.10780391	0.361313797	17220.60589	0.373142876	46160	15.44130606	302.4026152	3566231096	0.838325241	87.93840099	36.90680674	3649.17427	130.8480883	126.8791619	45.43320857	2.879032117	3646.295238	46.45448216	277.9533042	5.021661933	3566231096	0.761445543	61159.71761	2.548464695	517.5628694	37.8940384	3.89034087	0.708760061	0.693892375	0.261880397	0.86793904	0.636543481	0.910030995
UCSF-PDGM-227	72	0	4	0	1	421	2	0.69074567	0.626868984	42.08542803	67.13592335	56.32051136	75.50496672	74.00675645	75.76938696	52362	46.37384835	0.262702689	25765.01645	0.492055621	52092	9.00631569	68.65817832	151912311.1	0.608030789	21.33762988	51.14108467	1069.777559	24.13147824	32.32808331	18.34584505	2.199349139	1067.57821	10.50248148	54.00213988	5.335408517	151912311.1	0.816276597	1871.126141	1.531334132	55.06191551	6.110843548	1.082571547	0.436889329	0.424512618	0.209006345	0.778546012	0.392347109	0.919028392
UCSF-PDGM-228	89	1	4	0	0	203	2	0.727300825	0.489966781	25.23281356	51.49902921	46.86149806	48.37354649	58.72818744	59.31273051	17117.83333	37.45528642	0.4279477	7505.724569	0.438473983	17130	12.42454513	48.06095781	16665849.7	2.449454267	17.78115859	7.393165362	160.6690161	11.73032734	26.96621125	22.54439607	4.4337603	156.2352558	7.561575612	31.19141298	1.729339198	16665849.7	0.233327247	245.7276948	10.73820079	600.5938052	46.84834962	9.909424021	1.236177923	0.778836362	0.66539946	1.547240132	0.7822903	0.734400003
UCSF-PDGM-229	69	0	4	0	0	476	2	0.944989958	0.670427234	25.7050408	38.34128371	38.94868419	38.63935817	38.83297568	40.01249805	8700.625	36.2321281	0.281818035	7259.092152	0.834318472	8694	7.03026537	66.26211459	23746416.78	0.902525907	16.84447652	40.99556656	677.0827953	24.32123903	28.55857247	13.70701721	3.738141292	673.3446541	9.403908993	52.26238502	5.010667483	23746416.78	0.730681687	1915.764826	2.52768094	391.9749244	30.04617489	3.620426251	1.185214582	0.51281562	0.402862574	1.157815299	1.016399968	0.867077581
UCSF-PDGM-275	65	1	4	0	1	465	2	0.847025543	0.651953082	40.58254739	62.24765016	59.03388857	66.3098786	64.19501538	67.47592163	45411.54167	52.72534967	0.311408537	19766.56054	0.435276139	45292	13.03336202	131.3263427	421497951.2	0.852733129	49.2258407	37.60978329	1538.704246	45.65366203	59.48166391	34.27612399	2.397995135	1536.30625	22.76140567	96.46882408	4.437945337	421497951.2	0.724974147	5768.165678	1.929921464	96.14574051	9.963678883	1.781830095	0.571904352	0.514419297	0.275733473	0.938234574	0.492448183	0.892037324
UCSF-PDGM-280	62	0	4	0	1	773	1	0.779319956	0.570482874	36.74296458	64.4067793	53.26349594	64.28841264	64.41273166	66.82813779	38500.95833	50.19348838	0.231392624	23829.53897	0.618933658	38431	7.702313291	60.99016788	94939947.07	0.754685024	19.09758221	56.2653952	796.3955342	22.22986225	28.72682907	15.61677403	2.117289307	794.2782449	9.389919116	49.70311984	5.645866596	94939947.07	0.771002441	1645.169413	1.946018789	215.3581417	16.33462433	2.098172119	0.656787541	0.526040327	0.271160541	0.915731355	0.58094175	0.900208357
UCSF-PDGM-283	69	0	4	0	1	748	1	0.776650851	0.645828053	42.53343706	65.85876363	58.6003413	68.60029154	59.53990259	68.71681017	42822.375	51.14926479	0.267853099	22098.7622	0.516056435	42759	7.846932305	64.1802888	132782683.2	0.387038785	21.91090455	101.5083481	1434.276065	23.67340379	31.40301342	18.11556694	2.23820231	1432.037863	10.30822242	55.72588191	7.257032536	132782683.2	0.893049168	2119.224663	1.303696595	46.49874386	4.213335058	0.652424344	0.2701074	0.41635355	0.127800171	0.544722089	0.253473602	0.95014163
UCSF-PDGM-287	59	1	4	0	1	435	2	0.321860705	0.283740572	13.05682623	46.01677556	18.24828759	18.97366596	18.24828759	62.00806399	1545	14.81099182	0.573957585	1126.047336	0.728833227	1562	16.40853352	248.8622727	51039122.78	1.648046741	121.6072112	23.78643921	1555.646978	89.14540048	114.6421923	71.02050609	6.362595523	1549.284382	51.20709623	180.7636433	3.654985839	51039122.78	0.445456349	19532.66247	4.388832545	766.963617	52.49975687	6.383289551	2.927824835	0.372741511	0.936318787	1.872707298	2.027361442	0.694451308
UCSF-PDGM-288	46	0	4	0	1	420	2	0.807650691	0.708480539	40.62972168	57.34768907	54.34151268	53	54.20332093	63.03967005	27979.58333	46.3169007	0.29470332	15123.76514	0.540528605	27955	6.390346761	40.60714585	39124294.64	0.516448303	13.64230486	80.98035168	720.0658875	15.14774331	21.32032875	12.75192753	2.527837763	717.5380497	6.367525498	37.41049995	7.013349963	39124294.64	0.855151235	944.9890889	1.527549013	131.5471784	10.58729957	1.269168425	0.387445054	0.53049797	0.159348855	0.6245993	0.361565581	0.94127693
UCSF-PDGM-290	43	0	4	1	1	407	2	0.394377973	0.364921411	14.05985118	38.52843584	42.20189569	27.20294102	24.18677324	42.21374184	4040.916667	15.19476642	0.461169692	2660.377684	0.658359947	4017	9.682572594	32.82961818	2087355.437	1.941047436	10.91825009	19.73985772	156.6669451	8.023455203	19.50702256	16.08460611	5.255185679	151.4117594	4.770687051	22.7954037	2.96860586	2087355.437	0.323851723	139.1065009	5.173512088	273.8243559	23.30854467	5.022009728	2.168102916	0.397767139	0.900282099	1.803395314	1.344465349	0.672352926
UCSF-PDGM-291	71	1	4	0	1	396	2	0.545148806	0.402315275	26.70171778	66.37013174	57.14017851	41.88078318	66.88796603	66.95520891	6941.958333	36.18159806	0.463026744	3800.721522	0.547499904	7015	30.29832663	485.4559949	515274273	2.376583814	248.996491	4.798526353	1448.872682	155.6471155	189.9998585	99.11328711	10.31758408	1438.555098	110.5357713	271.022528	1.429539963	515274273	0.295060732	37353.26447	11.20524527	974.3119637	71.88251669	15.92969462	3.574369756	0.635150713	1.199736891	2.156272446	2.089461632	0.637174727
UCSF-PDGM-295	56	1	4	0	1	221	2	0.796663712	0.665166996	27.5834816	41.46850607	37.33630941	44.77722635	42.10700654	47.29693436	18661.625	33.03645396	0.416596778	8167.09969	0.4376414	18619	11.18963286	100.5400992	81573044.89	1.467740562	39.21266623	19.01421276	672.9324985	31.96904074	45.49948745	28.7803022	3.488127034	669.4443715	17.91675767	66.19042366	3.165993294	81573044.89	0.50267208	2310.968826	3.331233885	255.4922687	23.32987085	4.052454825	1.298274092	0.513650371	0.57698033	1.476935785	0.958261916	0.785249319
UCSF-PDGM-296	64	0	4	0	1	491	2	0.655959614	0.569686769	26.54702792	46.59934083	40.16217126	48.27007354	42.54409477	50.73460358	16202.54167	30.5672856	0.40137525	7714.757872	0.476144918	16151	12.24300791	62.33944483	31911687.21	0.713840973	24.36013561	76.76835445	816.8223242	17.8625973	33.90822833	26.46815056	3.167116899	813.6552073	10.57562568	44.45034895	5.525920675	31911687.21	0.748660482	826.0655733	1.612470237	50.48360521	4.841869623	0.963386623	0.339632176	0.48032454	0.212211148	0.794533549	0.293420047	0.906290128
UCSF-PDGM-306	70	1	4	0	1	624	2	0.835154681	0.814699353	38.17973219	46.86358476	50.24937811	52.47856705	62.43396512	74.27651042	42333.375	39.1383422	0.582110003	10091.00276	0.238369909	42296	11.22892575	47.02373206	47001859.09	1.712215053	15.65781675	20.5427585	296.674963	12.11427724	27.73975683	23.49819505	3.367950389	293.3070126	6.882087929	33.33556877	3.08128993	47001859.09	0.370215744	341.7660362	4.133037017	183.7356991	16.37027106	3.443119223	1.049544761	0.533270364	0.573448261	1.420375253	0.713587045	0.764586932
UCSF-PDGM-309	57	0	4	0	0	163	2	0.656300508	0.387623772	31.5676642	81.43892737	75.80237463	73.92563831	62.39390996	78.00640999	31315	53.44840937	0.255218998	18825.19153	0.601155725	31298	12.26720758	71.88971527	110120762.3	0.890244184	22.10826319	46.927758	788.8878778	25.19940362	36.49178725	21.85037076	3.886954192	785.0009236	10.64792313	59.31660847	5.380516674	110120762.3	0.725898561	2186.809504	2.191466101	264.4624295	21.65804317	2.807764709	1.137622004	0.425743359	0.391810967	1.14583422	0.980864167	0.867086743
UCSF-PDGM-310	74	0	4	0	1	174	2	0.616730457	0.508308433	30.06435916	59.1458988	48.76474136	61.39218191	68.30812543	72.9725976	21006.16667	36.47707718	0.267959245	13739.78436	0.654083373	20970	4.933765394	33.34071877	14811493.44	0.554978883	10.67894578	81.97699231	541.3959513	11.47723955	16.29149191	9.815075422	2.101472385	539.2944789	5.092896548	26.57664835	6.416627746	14811493.44	0.833391122	440.9055289	1.510651563	79.01622289	6.943934103	1.062984015	0.419917209	0.435931491	0.189340288	0.722559788	0.383354072	0.926981175
UCSF-PDGM-314	68	0	4	0	0	135	2	0.828267591	0.693886305	50.13104628	72.24677289	59.61543424	82.00609733	75.10659092	82.03048214	52183.33333	59.83966057	0.298906181	22592.81988	0.432950876	52185	29.3020118	502.9260052	8363207062	0.646973231	185.4763548	57.20071705	7614.678063	192.4030312	213.2932772	99.81021303	5.708770609	7608.969292	88.63293416	400.3258006	5.462047823	8363207062	0.804873145	114766.7245	1.685152247	127.9687967	10.21751136	1.425866419	0.416726841	0.550636711	0.20624577	0.772009862	0.372136836	0.91901303
UCSF-PDGM-316	60	0	4	0	0	300	2	0.840076923	0.802236256	30.81059894	38.4058919	38.89730068	34.20526275	40.52159918	41.30375286	12416.66667	32.26390349	0.342416101	7572.976844	0.609904175	12396	10.33882067	51.08902025	15879105.57	1.386051211	18.00327556	26.20664811	373.9878639	14.87261805	27.07418165	19.93970186	3.994987446	369.9928764	8.002651823	35.79086826	3.688533233	15879105.57	0.512985236	547.9749388	3.108236894	211.1561424	19.44753285	3.467650557	1.297133525	0.456836999	0.585268394	1.47724098	0.947053914	0.778327315
UCSF-PDGM-323	76	0	4	0	1	332	2	0.899247804	0.795703378	42.37855688	53.25923959	58.66856058	57.69748695	52.46903849	60.46486583	43031.54167	47.89325426	0.344337946	17246.0845	0.400777751	42880	8.18282056	71.0816501	117153938.1	0.433366311	25.67531776	86.53122274	1366.96861	23.89972445	33.09886571	20.26635708	2.453778247	1364.514832	11.88392918	52.26982639	5.794343939	117153938.1	0.869121524	1636.59984	1.282468741	22.14408183	2.262821266	0.483042868	0.201624423	0.411673329	0.12365191	0.552006177	0.186057853	0.946671901
UCSF-PDGM-325	61	0	4	0	1	108	2	0.741284698	0.616253088	45.49731442	73.82894345	60.20797289	65.73431372	76.66159404	77.32399369	38023.45833	54.72826603	0.210618086	25963.0797	0.68281742	38116	8.638954993	40.4768628	38766754.9	1.034006465	13.53654773	51.20644925	399.0105251	12.58263908	22.50802692	16.23240557	3.0503996	395.9601255	6.094895668	31.89158214	5.441096902	38766754.9	0.652783017	510.4617356	2.328940185	273.8774763	20.75993146	2.703879358	0.971085603	0.463893889	0.401476378	1.185388502	0.808323213	0.84883944
UCSF-PDGM-329	44	1	4	0	1	1812	1	0.819890562	0.559711229	34.50398548	61.64604832	60.41522987	64.81512169	59.8414572	73.76991257	27844.95833	50.54301318	0.242324215	18333.76634	0.658423192	27765	9.970281499	67.83593075	50253588.61	1.664439802	28.56950638	13.1826829	409.978499	19.79769599	32.59836922	23.35614319	2.506652999	407.471846	12.48326381	42.5436455	2.370826569	50253588.61	0.410119138	747.3080966	3.958359797	154.0079671	15.25616698	3.88011066	1.353515265	0.483860895	0.684890459	1.59112813	0.870205722	0.735558916
UCSF-PDGM-331	46	0	3	1	1	1640	1	0.363202723	0.351233461	15.04584821	42.83717207	45.70557953	50.53711507	21.63330765	53.60037313	3080.041667	15.55857756	0.59645215	1716.377886	0.557258009	3117	4.194552527	31.50902982	1373260.859	1.535724697	10.21131198	17.23770543	169.0588456	10.33682761	13.65543141	7.088686416	2.687892193	166.3709534	5.130410637	20.98979127	3.223508689	1373260.859	0.526492048	254.1005306	4.642056856	765.5431877	58.4598826	7.793674103	2.391484343	0.532320704	0.761407395	1.709362363	1.796029018	0.765528971
UCSF-PDGM-332	68	0	4	0	1	42	2	0.342400581	0.280364826	23.41770509	83.52583111	60.20797289	71.21797526	44.28317965	79.86238163	8336.583333	28.59929308	0.34327452	5792.080913	0.694778746	8383	16.30820582	104.858344	44663506.92	1.200803126	36.76172308	25.69717759	867.7345941	32.26172821	52.2483267	36.20246374	6.281151196	861.4534429	16.68449968	72.99223756	3.60319792	44663506.92	0.591839161	2597.979102	2.668704692	123.5484547	13.71968258	2.863431785	1.201961415	0.412635463	0.534312746	1.410917686	0.907857149	0.800109951
UCSF-PDGM-333	52	1	4	0	1	496	2	0.452302653	0.326458508	10.93569126	33.49795145	29.41088234	26.83281573	22.20360331	33.36165464	2576.375	15.1512123	0.589995594	1540.428009	0.5979052	2596	5.911164231	19.56095446	474453.2581	2.218327506	5.470206383	14.22146755	73.48275616	4.787120328	11.3852048	9.203096336	2.957702876	70.52505329	2.506452901	13.51899392	2.834098085	474453.2581	0.286316094	53.14030815	7.358495938	736.4023027	54.23892849	8.184451103	3.677720855	0.374105888	1.157609049	2.058760018	2.322846235	0.629831048
UCSF-PDGM-334	62	1	4	0	0	386	2	0.777705969	0.586770339	23.18704581	39.51639042	36.138622	41.43669871	41.43669871	43.97726685	12511.75	30.73213271	0.381844656	6825.630587	0.545537642	12507	7.911429256	30.44269865	5430907.673	1.921162138	10.92909046	18.62657228	152.5638508	7.86079967	17.3737449	14.02888447	3.687111636	148.8767391	4.716045449	20.83817279	2.936348165	5430907.673	0.330420974	132.3824335	4.868589711	244.6407428	21.32367907	4.669575555	2.143231853	0.371445623	0.908546801	1.813051142	1.305001891	0.668808098
UCSF-PDGM-335	41	1	4	0	0	1690	2	0.933335422	0.726743226	21.47822577	29.5540777	29.15475947	27.20294102	26.92582404	29.63106478	3933.666667	27.58386757	0.338242434	3562.769598	0.905712126	3938	4.422975243	30.55525029	1397256.431	2.53678288	14.75195282	6.736561361	97.40724138	8.813835805	15.07200619	11.59488489	2.194616148	95.21262523	6.149346131	18.83649968	1.581660824	1397256.431	0.219555858	127.6483498	8.958427052	467.4841818	34.03256224	8.829354707	6.801071726	0.126886157	1.901708881	2.583177829	3.147338058	0.48804941
UCSF-PDGM-338	62	0	4	0	0	356	2	0.869337739	0.669030606	43.29635825	64.71506369	67.42403132	66.48308055	63.28506933	68.62215386	52634.83333	56.25924715	0.266259047	25509.10682	0.484643063	52705	6.079701889	44.48035986	79169961.09	0.336642355	14.06612685	169.9395024	1064.915936	15.90898854	21.82241633	12.80498637	1.853222852	1063.062713	6.815481017	38.75737071	9.229905542	79169961.09	0.907578226	1025.91593	1.232237735	48.1563622	3.879135488	0.518875402	0.230273269	0.383542931	0.102277975	0.461953732	0.219670788	0.959493868
UCSF-PDGM-340	69	1	4	0	1	1347	1	0.888605898	0.791442495	21.9758084	27.76677842	29.61418579	29.96664813	29.27456234	31.89043744	7260.125	24.67372306	0.432235633	4194.94518	0.577806192	7236	14.02279179	74.75619185	32722506.91	0.805414993	24.09235151	56.65139804	880.8365921	26.87978894	40.63229669	25.64220616	7.086278677	873.7503135	11.30036889	67.24716885	6.128878383	32722506.91	0.757866432	2871.198184	2.134052563	460.4800852	30.64671865	2.939465166	0.908091422	0.518489926	0.307161025	0.967868448	0.812893742	0.894598932
UCSF-PDGM-341	57	1	4	0	1	1067	2	0.946073093	0.842181056	18.10741001	21.50061426	23.53720459	23.76972865	22.82542442	24.10394159	4386.375	20.34115262	0.553936037	2339.348957	0.533321697	4390	8.126029329	82.67723947	12521274.52	2.30630898	33.09891036	10.72098482	303.3866748	26.1376148	37.54374335	24.6745693	3.051554398	300.3351204	14.86142671	53.40624066	2.463248434	12521274.52	0.285280172	1442.693876	7.736426746	1148.503471	81.42069852	11.61945929	5.636907244	0.34098003	1.433535479	2.326166601	3.551520044	0.60124762
UCSF-PDGM-342	66	1	4	0	1	1248	2	0.211886021	0.193891984	13.41005817	69.16251968	18.97366596	58.54912467	59.21148537	60.26607669	2380.166667	14.65457109	0.572359619	1506.21413	0.632818765	2402	6.043929814	23.07674117	537413.6703	2.609365659	8.183319563	8.191606869	67.54424891	5.680550782	12.78578858	10.39963875	3.127252387	64.41699652	3.546107308	14.95780452	1.950581849	537413.6703	0.208357107	60.25952631	11.33930987	805.833245	58.18132636	11.57437136	5.033457992	0.395030622	1.499459787	2.333765344	2.739559747	0.558628682
UCSF-PDGM-343	48	1	4	0	1	183	2	0.845576921	0.703987001	41.00182373	58.24230229	50.96076922	64.12487817	63.38769597	64.12487817	21168.33333	49.24834666	0.20537342	18019.01308	0.851224931	21217	6.948670594	62.92717841	50122777.39	0.869548784	21.19472184	38.5501353	715.8159393	22.26048575	29.21693336	16.68745682	1.82332162	713.9926177	10.16049572	48.60439882	4.750874719	50122777.39	0.726949368	1508.75839	2.074858796	147.4044477	14.59999923	2.294696401	0.988256957	0.400311701	0.389075748	1.159306668	0.833206506	0.860551659
UCSF-PDGM-344	66	0	4	0	0	329	2	0.850892313	0.581465725	42.37544541	72.87694459	76.96752562	74.95331881	80.65358021	90.47651629	30695.95833	62.01043191	0.187002207	25352.73726	0.825930795	30850	3.54318312	49.11003751	72004517.91	0.164169215	16.52695878	287.2353945	2025.426273	19.96840501	21.78820793	9.618101534	1.153333192	2024.272939	8.156612039	48.31169661	11.64008944	72004517.91	0.96138839	1859.294025	1.090741925	15.59107808	1.43194687	0.213865252	0.123559606	0.265236728	0.052460517	0.269790027	0.120788054	0.979854904
UCSF-PDGM-345	46	1	4	0	1	743	2	0.877128387	0.771673413	15.16511806	19.65224901	21.63330765	23.02172887	22.20360331	23.34523506	3628.375	17.23754547	0.863696185	1322.100798	0.364378213	3649	15.12781101	48.79137784	3673592.698	2.662755977	16.05122568	6.417022696	124.5701645	11.0808485	28.18936221	23.12218188	7.869647047	116.7005174	7.076431387	31.72915965	1.653636911	3673592.698	0.215637376	212.0994301	15.10273617	1111.188109	80.22340123	15.01877098	2.059912663	0.759445359	0.870685069	1.8057511	1.283055651	0.688422031
UCSF-PDGM-346	72	1	4	0	1	676	2	0.770037238	0.661168163	43.66205451	66.03774497	58.24946352	65.21502894	62.16912417	67.00746227	42901.79167	50.85152275	0.275104432	21542.86652	0.502143749	42966	18.53195311	381.893606	7142588956	0.470692202	95.0440485	57.2536997	8949.35743	185.1765936	163.2246273	43.53348747	4.495783502	8944.861646	56.60047589	407.7231463	6.007628386	7142588956	0.874191236	139595.8851	1.50382659	85.86852252	8.26723204	1.182255195	0.36109162	0.533553534	0.153911225	0.601308049	0.33656175	0.944712331
UCSF-PDGM-347	54	1	4	0	1	1333	1	0.798894583	0.698324583	25.08918464	35.92768358	38.07886553	38.28837944	39.8246155	43.88621651	13516.45833	28.70243177	0.543243219	5051.244806	0.373710678	13541	15.16227959	126.095208	377781219.8	0.648849528	47.13643184	51.50531989	2144.306081	66.40766613	74.0512528	34.04573449	5.160902604	2139.145178	21.55622171	167.0301277	6.205762083	377781219.8	0.83271915	22415.47553	2.40789916	721.7781027	48.28711205	4.15029322	0.913267261	0.641359416	0.246758257	0.763408848	0.850406596	0.928129149
UCSF-PDGM-348	54	1	4	0	1	627	2	0.673675483	0.619692934	18.56019994	29.95063993	33.83784863	25.55386468	31.25699922	33.89690251	5858.333333	20.17701181	0.52490639	2993.999001	0.511066686	5850	9.836063364	67.9623721	35525245.4	0.70680924	22.64989675	55.08492945	1016.922947	31.25501696	38.57581232	20.48516395	3.445076895	1013.47787	10.49915894	77.92747603	6.232874317	35525245.4	0.808123135	4584.598225	2.216663858	517.8246609	37.0649194	3.527175751	1.057210619	0.538374569	0.276931128	0.843775245	0.977920957	0.917018831
UCSF-PDGM-353	59	1	4	0	1	539	2	0.848279369	0.742111479	24.1255858	32.50938233	31.78049716	35	30.3644529	36.18010503	9349.333333	27.57703833	0.420309609	5106.24797	0.54616172	9344	10.69956459	60.26601247	30423164.49	0.585744297	17.26324827	85.34998908	997.6413858	22.51146796	32.19254427	19.79154266	3.587846067	994.0535397	8.194744131	57.06052693	7.240831703	30423164.49	0.833091606	2219.543828	1.607082596	163.1430681	12.79247206	1.528654125	0.521310743	0.486433423	0.168552228	0.619573017	0.491963807	0.943266649
UCSF-PDGM-354	56	1	4	0	1	248	2	0.598676262	0.421043616	37.69610658	89.53017005	83.36066219	56.22277119	91.78779875	95.06839643	48625.16667	53.5995875	0.280497901	22968.28545	0.472353866	48476	12.94868169	161.9084531	603965825.1	0.532088802	73.98012597	99.21691766	2617.264239	53.26695666	73.63049914	48.63735827	2.330084936	2614.934154	31.79654154	111.6201994	5.949940927	603965825.1	0.825637883	7037.618519	1.382984975	44.67353188	3.571911493	0.634101916	0.257315345	0.424496164	0.156362216	0.650333696	0.23238339	0.93123057
UCSF-PDGM-355	69	1	4	0	0	1037	1	0.820868544	0.612476126	37.6792696	61.51957277	56.22277119	71.70076708	71.44928271	71.90966555	49919.375	50.49948213	0.262575259	24969.49437	0.500196454	49563	10.61151054	76.09067964	153269577.2	0.846176755	29.24035951	45.54504532	891.7960948	24.85155462	37.34276052	24.37812506	3.63586532	888.1602295	13.24699697	55.60952516	4.82993982	153269577.2	0.715028165	1697.937525	1.967757112	122.971506	11.16582647	1.788369282	0.449331714	0.60048374	0.236876053	0.855308063	0.391770772	0.903191022
UCSF-PDGM-356	61	0	4	0	1	1098	2	0.883829769	0.845988571	34.22397696	40.45442	42.80186912	43.26661531	40.79215611	46.88283268	18571.83333	35.7548207	0.422883914	8019.848129	0.431828565	18586	35.41633961	533.875217	1799364961	2.06746069	229.1022854	8.20710954	2091.297013	169.2730013	211.7323957	116.1977544	7.580404831	2083.716608	104.8767062	311.1477489	2.036913581	1799364961	0.356291579	51982.31422	7.059804221	698.8460729	56.63017525	10.36168431	2.689756999	0.589274465	0.951847022	1.931953248	1.757604743	0.694595463
UCSF-PDGM-358	57	0	4	0	1	430	2	0.941497308	0.735466108	46.57655317	63.32929916	59.41380311	63.78871374	63.15061362	65.1459899	22313.25	59.62436468	0.211548916	18118.20659	0.811993169	22305	15.36834967	144.5859422	342418680.8	0.325573818	55.80004643	191.7310973	3411.141087	52.36861505	68.77461462	39.97707028	3.968278427	3407.172809	25.42913825	123.9017987	9.769257502	342418680.8	0.91086432	10621.7081	1.224435173	54.74545316	4.095989527	0.523891559	0.297902006	0.272681334	0.121082228	0.518204216	0.283081108	0.953072988
UCSF-PDGM-359	69	1	4	0	1	681	2	0.600954723	0.521151779	23.61135103	45.30609308	54.23098745	46.84015371	28.8444102	56.43580424	12495.83333	27.22691062	0.397783396	6546.577141	0.523900805	12490	6.041007283	33.36151681	21739725.48	0.357239309	11.17063878	123.9752526	953.1745722	14.98566823	20.88448888	12.84738233	2.096831833	951.0777404	5.01600652	41.72014495	8.748023474	21739725.48	0.91099589	1304.408619	1.326220558	77.30809852	6.765494348	0.892164015	0.442119645	0.337060924	0.139783892	0.520646353	0.422288583	0.955399205
UCSF-PDGM-360	62	1	4	0	1	777	1	0.706064231	0.615246008	48.75004508	79.23667035	58.89821729	77.88452991	71.19691005	79.41032678	36177.125	55.94617869	0.255308835	20719.26351	0.572717249	36199	21.01459539	178.0482619	1034153144	0.439476501	72.34317619	117.2131652	3446.458899	67.23551924	90.70414124	54.38306284	6.511235598	3439.947664	32.07602603	169.0223523	8.67496023	1034153144	0.87771324	20341.31436	1.552727452	253.1189247	16.17491611	1.423768558	0.332278442	0.623385603	0.143016519	0.583910585	0.311172828	0.944801197
UCSF-PDGM-361	58	1	4	0	0	499	2	0.651365861	0.522713525	21.65326878	41.42473411	32.75667871	42.52058325	31.38470965	42.95346319	6287.75	26.98265759	0.335590712	4909.128151	0.780744806	6311	9.44049334	55.90627164	11030085.22	1.681708923	19.28337776	21.03991033	310.4658965	18.45298707	28.38146488	18.18730853	4.788058455	305.677838	8.88997625	41.8061663	3.705196881	11030085.22	0.455220869	942.2479921	5.135945483	1279.502744	83.78531168	8.998390202	3.252281538	0.471548058	0.924908644	1.870325549	2.366902386	0.716468028
UCSF-PDGM-362	75	1	4	0	0	364	2	0.830247717	0.646939778	30.044537	46.44101045	39.20459157	54.5710546	52.46903849	59.20304046	18993.58333	38.55754288	0.327647565	10507.07385	0.55319071	18938	9.102465568	59.84664924	40349448.59	1.284933263	21.00221075	28.95096686	465.9204539	20.43653887	29.97031795	18.76567795	3.630558621	462.2898953	9.647409086	46.15850624	4.267276024	40349448.59	0.582223737	1232.38774	3.392029845	709.7633772	47.8632339	5.15069207	1.236140331	0.614117109	0.512917796	1.376296912	0.96563334	0.813185435
UCSF-PDGM-363	66	0	4	0	0	363	2	0.847144305	0.659066805	35.46938629	53.81758881	49.57822102	56.71860365	59.66573556	64.45153218	26123	45.59126388	0.265167861	16056.29254	0.614641984	26011	6.868966776	35.94023634	60765149.21	0.274708882	11.7234836	149.5198694	1426.962409	16.94436144	23.03188037	13.63009245	1.848356763	1425.114053	5.276411281	48.33355728	9.407481454	60765149.21	0.933371517	1805.665246	1.235891908	42.56825283	4.090113176	0.586214602	0.237351018	0.426476571	0.090582474	0.390979736	0.228949544	0.968512717
UCSF-PDGM-364	47	0	4	0	0	740	1	0.854714705	0.833158357	39.82784522	47.80345162	47.07440918	47.5394573	46.09772229	48.45616576	20649.375	40.85831303	0.311139312	11698.59876	0.566535247	20646	11.31270722	75.16335253	50189363.36	1.546981374	28.08146089	16.40271251	471.2969646	22.45031511	36.31892241	25.20780473	4.614079676	466.6828849	12.61235729	49.30465019	2.915099117	50189363.36	0.469136943	1111.884405	3.594947905	234.3907779	21.90018681	4.190920844	1.592103724	0.450691293	0.695465325	1.63532211	1.099235752	0.747410534
UCSF-PDGM-365	74	0	3	0	1	415	2	0.482211634	0.245001146	10.86719297	44.35568209	23.34523506	22.36067977	42.01190308	51.8748494	1362.416667	21.38882594	0.492141034	1207.631722	0.886389422	1402	15.78843229	40.18593655	1063452.184	2.821550858	11.28627932	6.503048776	88.57404588	7.831507358	25.50878969	22.42763295	11.44596473	77.12808115	5.005882822	27.5413343	1.625521458	1063452.184	0.179556004	107.826744	16.52071675	1170.230192	76.98969379	16.17078907	4.760408164	0.547733166	1.481474101	2.291627953	2.517319385	0.552131871
UCSF-PDGM-366	56	1	4	0	1	762	1	0.795702329	0.730617651	42.41142027	58.04872116	49.67896939	55.03635162	51.4781507	55.26300752	15328.41667	46.18950264	0.220348383	13542.71655	0.883503942	15333	8.890015476	38.32180531	44883847.97	0.278169927	11.50766118	162.7720382	1232.978062	17.26084279	24.85719843	14.97970945	2.686230753	1230.291831	5.363475338	54.1042615	10.59729115	44883847.97	0.936697985	2309.390799	1.39267231	167.1585247	12.12632617	1.198527722	0.413780059	0.47750179	0.109322741	0.404445712	0.401602575	0.967935825
UCSF-PDGM-367	59	1	3	1	1	1029	1	0.228316106	0.19474315	7.707530679	39.5779296	14.14213562	12.36931688	36.12478374	36.93237063	590.625	9.036278774	0.608765129	559.2108312	0.946811989	615	7.026954831	22.87904839	140619.8857	2.820408069	6.836781551	7.94999463	52.59364687	5.249427566	13.26619455	10.84877462	5.045001946	47.54864493	3.207534317	15.1211845	1.993713962	140619.8857	0.18610351	52.65830273	17.37854357	2360.020574	143.1034778	21.81061733	6.630201615	0.535080394	1.699820223	2.482295199	3.684275926	0.541531661
UCSF-PDGM-368	59	1	4	0	0	561	2	0.833674063	0.639145271	18.02222906	28.1973909	26.57066051	29.41088234	27.65863337	29.83286778	5008.041667	23.50743344	0.475214184	2978.790905	0.594801542	5014	21.58278753	193.5360457	71647041.65	2.29478537	89.68093753	9.021347882	735.1118861	59.08912912	89.06538169	61.46264207	6.184168202	728.9277179	38.45293601	119.5382701	2.034200428	71647041.65	0.274245833	6356.7558	7.501946642	525.4600692	41.08504912	8.782179855	4.714088747	0.303869307	1.443942142	2.314186743	2.568458633	0.573591718
UCSF-PDGM-369	58	1	4	0	0	421	2	0.829323083	0.617707263	40.40384099	65.40936688	59.30430001	67.42403132	61.03277808	71.11258679	59896.79167	54.24549782	0.309913728	23887.95743	0.398818647	59804	18.64340378	114.5899557	344284733.7	0.678196826	47.427802	36.66989506	1525.748643	33.49819864	57.81948592	42.78118381	4.281853655	1521.46679	20.3197908	75.87413735	3.550317051	344284733.7	0.760084419	2413.791767	1.522025199	18.27252642	2.503268179	0.735738302	0.242047534	0.505493679	0.175283791	0.707741847	0.210731052	0.920410111
UCSF-PDGM-370	76	1	4	0	1	461	2	0.607934342	0.459168884	23.67633195	51.56345036	40.80441153	49.40647731	43.9089968	53.54437412	11622.41667	31.34719228	0.321348796	7721.560429	0.664367889	11613	10.696063	44.22252878	10924377.36	1.519350931	14.4009329	31.49232583	304.770409	11.87014214	24.37127174	18.8188405	2.907289698	301.8631193	6.477060301	30.67087272	3.91058296	10924377.36	0.449530756	346.7435469	3.342975608	242.2649534	19.19528123	3.42098301	1.333489033	0.438951489	0.63669559	1.532626278	0.921769042	0.753135775
UCSF-PDGM-371	48	0	4	0	1	660	2	0.612454927	0.563542295	11.80706959	20.95152341	22.20360331	20.39607805	16.4924225	22.69361144	2188.541667	12.83186375	0.842929021	967.0813271	0.4418839	2206	16.3484355	60.45076935	3338160.816	2.530953546	20.07459758	8.079488421	168.5498772	15.17796245	32.89139853	24.7873646	11.23086181	157.3190154	9.046253648	38.90011395	2.064869142	3338160.816	0.234617696	431.374768	10.70866815	1332.89791	91.95383773	14.77770892	4.829234844	0.509184943	1.395158665	2.298753864	2.828698279	0.598688868
UCSF-PDGM-372	64	0	4	0	0	219	2	0.556768002	0.452624404	26.16426565	57.80568921	50.6359556	41.78516483	53.14132102	53.78661544	14438.75	32.1843581	0.536721862	5342.623497	0.370019808	14465	21.48729026	211.9873224	269142199.1	1.672710267	90.8883271	15.34291897	1233.647884	65.90664672	97.70982526	66.94216311	9.682302974	1223.965581	39.80966704	136.4054364	2.738846922	269142199.1	0.427461387	9059.233124	4.011703092	266.6628134	24.71839568	4.697750092	1.403921351	0.540426483	0.658250536	1.577031954	0.958031451	0.752329744
UCSF-PDGM-376	57	1	4	0	1	509	2	0.742754778	0.579518711	30.04445536	51.84380551	49.09175083	54.56189146	47.16990566	55.68662317	18480.41667	38.50723425	0.26649774	12684.25895	0.686362174	18530	6.28879754	36.74963418	207706042.2	0.261098069	9.83685201	160.1019107	2451.630538	31.26225505	29.5696004	11.08494532	2.388172915	2449.242365	4.93959101	105.8733989	10.88196852	207706042.2	0.94320782	10334.81532	1.396260221	212.7355094	14.36110344	1.280449227	0.438674774	0.485172413	0.10483119	0.364230501	0.427431863	0.972004568
UCSF-PDGM-377	72	1	4	0	1	384	2	0.786702388	0.717630831	52.44164096	73.07607017	68.26419266	68.73136111	74.8465096	75.01333215	50890.375	57.48911894	0.224400676	29594.91283	0.58154244	50861	7.721541499	101.0644409	470327201.7	0.191291472	37.11016462	271.8523334	3651.862983	40.52843237	45.36473058	20.5292467	1.862127613	3650.000855	17.89818147	96.16291091	11.32611544	470327201.7	0.953880952	7189.346654	1.131380388	29.51719207	2.319031772	0.303748413	0.123277784	0.420941956	0.054197603	0.281568177	0.120266528	0.978545003
UCSF-PDGM-378	31	1	4	0	0	510	2	0.184027654	0.077887455	11.31362384	145.2560472	26.07680962	27.78488798	90.25519376	94.18067742	2257.875	26.73112963	0.528961567	1573.475324	0.696883275	2298	15.47267113	104.0151407	10687967.24	2.127987419	43.51727402	16.20818643	468.8119574	30.49638278	52.27014819	38.85373572	3.639355623	465.1726018	18.69003739	68.19814231	2.760745121	10687967.24	0.290293296	1918.818222	6.0297913	475.6659868	36.8162126	6.866398664	1.994023415	0.548245884	0.804679622	1.721503767	1.331866325	0.707948296
UCSF-PDGM-379	43	0	4	0	0	213	2	0.98031965	0.880509315	30.65724601	34.81762828	37.94733192	37.85498646	38.07886553	38.71692137	15283.125	34.13240515	0.369570846	8058.629654	0.52728939	15222	23.12110026	188.5757345	236781791.6	1.479803459	69.72693729	19.52835649	1223.097306	59.75002141	85.00058012	52.08957459	6.064075817	1217.033231	32.16006772	124.720629	3.297707941	236781791.6	0.507469904	8330.136669	3.776819808	371.4508685	31.82764541	5.004410011	1.261027685	0.598015465	0.555454614	1.439816155	0.942556165	0.792712925
UCSF-PDGM-382	68	0	4	0	0	19	2	0.726578684	0.591504611	26.75388268	45.23021829	46.4865572	43.27817002	41.59326869	49.40647731	17545.875	32.86331248	0.418821609	7796.596595	0.444354961	17569	4.826626827	16.7691126	3758099.554	1.051030736	5.049137229	42.70946723	170.4008852	5.23650548	10.57333346	8.014936785	1.505240128	168.8956451	2.244857766	14.62549652	5.290366985	3758099.554	0.651701334	102.1097681	2.530704865	334.3496964	27.17531066	3.327007044	0.918413877	0.567120618	0.374398678	1.127489665	0.775288196	0.860871496
UCSF-PDGM-383	82	1	4	0	1	754	2	0.309309484	0.186799871	10.3570005	55.44436639	21.26029163	41.78516483	48.87739764	65.58963333	2071.041667	17.14946836	0.554196476	1417.793309	0.684579809	2117	47.19227662	236.0499986	40800268.71	3.005964725	89.69631308	4.882906391	477.0625283	60.78754825	114.9847357	84.83400729	18.03397694	459.0285513	40.47756615	138.826087	1.469714538	40800268.71	0.173272398	6051.192995	23.02147807	2511.191266	150.4994999	26.59871018	6.480115903	0.610892363	1.685550419	2.49747551	3.547613533	0.548705165
UCSF-PDGM-384	60	0	4	0	1	319	2	0.758866682	0.672295745	28.25523248	42.02798055	35.51056181	45.54119015	44.18144407	45.78209257	11201.83333	31.89363414	0.342971678	7059.142315	0.63017741	11199	12.92219774	225.375594	342980965.4	0.657543897	88.26284688	67.22277269	3313.294518	83.78276552	96.38101857	49.07833536	3.459979015	3309.834539	41.48009373	175.002957	5.736476803	342980965.4	0.797285343	21336.73421	1.600379949	88.40797863	7.69327634	1.247239525	0.662558488	0.309556011	0.281167266	0.944820234	0.581768089	0.893988205
UCSF-PDGM-385	54	1	4	0	1	450	2	0.940296483	0.579630971	28.71229195	49.53546889	47.50789408	50.92150823	48.16637832	51.58488151	19886.5	46.57802718	0.28341806	12524.5512	0.629801685	19826	8.082303898	159.8720038	325395956.5	0.720869047	47.09589864	51.32721563	2172.476809	61.79132994	63.6052535	26.1151857	2.375470268	2170.101339	24.96601187	128.1116206	5.389141698	325395956.5	0.783806634	12366.95906	1.827895208	163.7194099	13.22237388	1.782148246	0.50332402	0.554297739	0.225331921	0.811926876	0.45035132	0.914251064
UCSF-PDGM-386	60	1	4	0	1	912	2	0.864393186	0.727416117	21.18300018	29.12088375	32.24903099	32.75667871	31.38470965	33.03028913	9033.833333	25.17189349	0.551860854	3801.041268	0.420756187	8986	7.296648352	71.38460042	197370568.5	0.227536173	29.1781743	203.6830885	3549.398723	43.79106619	45.85763589	19.35538381	1.609574959	3547.789148	13.04310962	148.2033392	12.22502267	197370568.5	0.951584603	19861.30698	1.299603083	181.8613463	12.11421178	1.058154511	0.457496861	0.395892496	0.094281564	0.322022761	0.448322953	0.976029365
UCSF-PDGM-388	62	0	4	0	0	1119	2	0.894820842	0.837434853	14.12624738	16.86847322	18.43908891	19.41648784	19.10497317	19.5192213	2558.708333	15.09426142	0.890160764	1016.317801	0.397199551	2577	12.61272884	137.8971543	14963416.94	2.962998635	50.56649465	5.039704953	269.3555199	39.49991608	55.22645008	35.09190163	6.211632482	263.1438874	24.16178935	76.20056288	1.643560845	14963416.94	0.186521042	2756.564995	23.41775162	6782.28479	360.0993588	39.11763266	4.060909239	0.812692805	1.345206095	2.224404449	2.181830195	0.589252207
UCSF-PDGM-389	58	0	4	0	1	498	2	0.318086266	0.178881239	21.97413478	122.8420317	42.57933771	90.13878189	71.56814934	90.56489386	13725.91667	39.07436316	0.259688228	10675.61164	0.777770396	13653	5.658455604	32.14755913	11461775.25	0.597439162	8.676587955	75.04829947	520.2494816	11.67883496	16.91371698	10.33437819	1.674205021	518.5752766	4.274186765	28.97422971	6.721211681	11461775.25	0.826946969	553.4321653	1.631161524	122.4279464	10.9592332	1.502949051	0.667809143	0.385770586	0.247009116	0.84303853	0.605861081	0.913235182
UCSF-PDGM-396	36	0	4	0	0	1084	2	0.910672703	0.72263706	12.91219378	17.86815885	20.24845673	18.24828759	20.61552813	20.83266666	2036.833333	16.27204452	0.550403624	1411.799972	0.693134754	2037	5.764526939	19.57242493	332369.062	2.608249589	6.533043061	7.642164099	55.25994359	4.585390606	11.16458664	9.11948454	3.225779521	52.03416407	2.880043479	12.7736432	1.876176424	332369.062	0.211103182	38.51796599	11.87195946	746.9519911	56.59630032	12.39861328	4.168212975	0.49800246	1.336766033	2.215907229	2.356272661	0.588128343
UCSF-PDGM-397	81	0	4	0	1	19	2	0.800164096	0.59203165	21.55003458	36.40013938	32.31098884	37.33630941	35.73513677	38.01315562	8695.375	29.12608464	0.363677257	5622.897836	0.646653863	8703	8.674546661	100.2397107	49490525.14	1.074780012	30.16189482	29.46783583	852.3710015	36.69601152	41.74796377	19.24396374	4.44049234	847.9305092	15.63164969	75.40958301	4.290280425	49490525.14	0.67532394	3943.71273	2.611696681	352.0430078	28.96330108	3.761897039	1.324370345	0.469103842	0.463850393	1.276187657	1.104337754	0.846974292
UCSF-PDGM-398	58	1	4	0	1	753	2	0.939154359	0.68002691	21.79147165	32.0450137	32.20248438	31.6227766	31.78049716	33.43650699	5788	30.0952143	0.372692375	4182.981707	0.722698982	5805	8.724085712	287.4239229	300404058.1	1.555576415	102.7193263	18.65396326	1629.182129	117.5489491	113.4756815	39.34163331	1	1628.182129	50.617219	227.4844868	3.596975413	300404058.1	0.541834811	38872.46144	5.859273022	2474.636819	143.6013276	12.75712889	4.38466796	0.491734209	1.00457636	1.93647355	3.349862065	0.734582728
UCSF-PDGM-409	56	1	4	0	1	1167	1	0.887833318	0.796518589	44.4017438	55.74476783	58.85575588	59.68249325	51.10772936	61.75759063	36314.79167	49.49206217	0.27133842	19544.67879	0.538201595	36284	7.905237265	61.58148482	146730102.2	0.628490051	18.62406397	51.5485651	1012.495895	26.80447883	32.19133982	16.33956665	2.741580053	1009.754315	9.217815122	63.59193365	5.900301222	146730102.2	0.828193737	3007.651666	1.891461909	248.2500709	19.99406183	2.314050209	0.727417974	0.523647571	0.248679117	0.817547772	0.663420536	0.918971907
UCSF-PDGM-456	66	0	2	0	1	409	2	0.737201842	0.618427228	14.9513701	24.17644213	28.46049894	21.37755833	27.31300057	29.68164416	4437.208333	17.82291767	0.838261952	1557.797192	0.351075964	4460	19.07995875	34.99476161	3502185.883	3.127043164	8.151457492	3.536520126	57.24232966	5.006927275	27.26838643	27.54869257	8.668831259	48.5734984	3.381441572	28.02219605	0.144685332	3502185.883	0.137987392	41.67857291	47.27947236	812.1887499	0.528628932	15.46326172	2.300399145	0.740412879	1.043467006	1.869596919	1.192258192	0.61603027
TCGA-02-0003	50	1	4	0	0	144	2	0.578779285	0.45114706	28.53816194	63.25689435	49.49085498	65.88905952	58.04955621	69.9508826	17076.35244	36.6117801	0.492516661	6511.183547	0.381298264	17412.41455	5.240890793	15.29562438	456226.8331	3.193123409	5.692146675	3.816725101	27.75687906	3.322169656	9.336841179	8.103305996	3.488904777	24.26797428	2.395244336	10.19547871	1.085507546	1809981.943	0.137009553	16.77118289	25.53086949	1294.729718	63.77547155	20.04964416	11.82106494	0.272070845	2.5125022	2.806246584	4.667517797	0.441619021
TCGA-02-0006	56	0	4	0	0	558	2	0.737326222	0.678288185	13.11854589	19.34066695	25.48362296	21.00678834	20.96313729	27.64346456	1944.796244	14.26038089	0.643462606	1170.964015	0.602101129	2031.25	5.184380785	12.86626347	41097.6555	2.42859325	2.496121407	11.8948209	33.37588953	2.755934073	7.927130799	6.345512239	3.828619453	29.54727008	1.336366562	8.959288945	2.753948868	163046.1186	0.27041626	17.4294557	9.335756209	1752.590137	116.1443713	13.53694678	7.514488448	0.307108236	1.550526628	2.321838048	4.883618391	0.606769841
TCGA-02-0009	61	0	4	0	0	322	2	0.739225201	0.49859674	15.50076639	31.08878406	32.03125	31.09337311	32.63531027	35.01612352	7795.219421	22.98161264	0.720069836	2640.351433	0.33871419	7906.799316	4.633010729	6.881923243	67825.10092	2.522220795	1.282326302	13.86705691	14.41458113	0.771457658	5.73833185	5.644258393	3.583337024	10.83124411	0.531229928	5.833666195	1.983798174	269081.5161	0.205467002	1.10320886	13.85082918	394.3485333	23.47677386	5.253588263	4.605336297	0.066025383	1.498407213	2.115517908	2.034300421	0.538749108
TCGA-02-0011	18	0	4	0	1	630	2	0.915776467	0.653454865	39.01510696	59.70589406	64.11123147	71.8349073	70.26908382	77.90988509	85794.52515	54.67725273	0.697108627	13494.49749	0.157288562	86038.51318	2.79863258	4.979280074	347371.687	1.331101535	0.944045468	91.40393143	33.66734847	0.723638231	3.824786047	3.623379075	1.52377182	32.14357665	0.417247958	4.00218785	5.699648304	1378122.537	0.444566885	1.388519279	2.824156647	37.92910515	3.162837517	1.337084995	0.571115548	0.402403944	0.40857477	1.063543484	0.382647094	0.811024998
TCGA-02-0027	33	0	4	0	0	370	2	0.879203282	0.604095955	25.80886457	42.723121	45.19516057	52.88387374	49.98070917	53.38630589	27244.59686	37.5623082	0.649672593	6739.7404	0.247378973	27369.03076	3.412005826	7.637087294	627722.5336	2.263797845	1.834892561	14.3004836	24.62241528	1.518315208	5.217462555	4.586336875	2.231859205	22.39055607	0.800297966	5.723373781	2.87359917	896527.5443	0.287575114	5.535091933	8.39623671	1118.778073	73.50209087	9.173707268	2.850225574	0.526932118	0.973171726	1.823788965	1.737282793	0.67824715
TCGA-02-0033	54	1	4	0	1	86	2	0.943415144	0.726927385	31.88059179	43.85663883	53.6028509	59.11865717	61.12750826	77.94470446	37030.63965	41.37501726	0.693674587	7745.256706	0.209158059	37225.03662	3.581103587	13.63011569	734518.4826	2.829597405	5.952551591	3.834076829	35.26676526	3.210317738	7.920978806	7.086528861	1.668447354	33.59831791	2.38311249	8.847702394	0.937884859	2914044.273	0.159684836	15.5399324	13.06922231	354.7354466	21.03744617	10.91730672	4.656393233	0.406809899	1.510880159	2.235934547	2.097009563	0.548802107
TCGA-02-0034	60	1	4	0	0	430	2	0.863112961	0.805101969	41.83763427	51.96563404	57.03785065	63.07300612	61.84224196	63.3755085	65962.39726	44.85221227	0.676456023	11671.02082	0.176934455	66174.31641	2.795147171	10.81777692	832731.2632	2.500999806	4.327335384	7.77169042	32.36476565	2.766697526	6.011425303	4.846285048	2.037630179	30.32713547	1.813924317	7.065687273	1.886572187	3303682.38	0.232269199	13.78670247	7.693889363	848.9131813	62.24286477	10.86401303	4.06056875	0.449219656	1.170594332	2.092449169	2.51726752	0.664284726
TCGA-02-0037	74	0	4	0	0	110	2	0.69118604	0.552232349	32.81403477	59.42070364	54.52673692	65.32622463	60.8021333	71.6378288	54027.48108	41.07076086	0.669047223	10330.0835	0.191200539	54284.36279	2.51260085	11.44702248	765056.5208	2.936084554	5.165244917	3.405754968	28.65887493	2.829405566	6.612131727	6.201010987	1.158331675	27.50054325	2.106580526	7.477494411	0.810936403	3035197.379	0.14624362	12.19263668	14.53633333	564.9079423	28.26810618	13.80510467	4.172728934	0.536757444	1.379674423	2.218972213	2.081538721	0.588254071
TCGA-02-0046	61	1	4	0	1	209	2	0.46225016	0.394111052	24.52560683	62.23019297	42.61936363	67.16935802	55.35860543	68.3225633	28852.41191	28.76591663	0.667338125	6816.994399	0.236271214	29040.52734	4.482346802	25.23328334	1970541.023	2.131604416	9.890844935	11.71254253	109.4075106	6.796688588	13.32650064	10.94233399	2.199107889	107.2084027	4.245020935	16.40730305	2.245313842	7817698.152	0.285563805	91.60397393	5.137742426	271.9193287	24.46860011	5.352689071	2.966174781	0.288663148	1.079710566	1.950814921	1.685711848	0.640801513
TCGA-02-0047	78	1	4	0	0	448	2	0.76728571	0.654555239	35.05792941	53.55992488	54.9744614	57.03959699	58.00748369	62.04918664	51814.72778	41.09576497	0.694860258	9672.872548	0.186681914	52015.07568	1.804105706	6.561180727	257173.4857	3.002789263	2.577633511	3.530061512	14.54062316	1.464917485	4.033361269	3.80805974	1.346810531	13.19381263	1.069887256	4.428892988	0.81000563	1020280.552	0.14209105	3.347089981	15.96454312	828.2443932	44.16702407	16.48631781	4.925530885	0.546078438	1.532677347	2.291728739	2.265864029	0.564200296
TCGA-02-0054	44	0	4	0	1	199	2	0.514832076	0.444679064	26.39235765	59.35147345	43.27311521	69.73725802	60.80715226	69.89461934	26314.67183	30.5560423	0.611217819	6999.818137	0.266004386	26525.26855	5.703278515	13.44129904	615208.4754	2.050771937	3.100121005	15.29865983	47.11147822	2.493624064	8.878750823	7.918011767	1.071216524	46.0402617	1.452893235	9.592415205	2.581070328	2440707.452	0.316190317	13.18221328	11.96155104	216.3380607	18.89315035	4.850044954	2.338503543	0.359363353	0.918983326	1.774098097	1.38588366	0.675834
TCGA-02-0060	66	0	4	0	1	183	2	0.885137854	0.579360888	12.19747991	21.05333682	22.72018123	23.86933342	22.31067263	27.18286607	3140.324162	18.63510536	0.610544302	1698.569268	0.540889787	3161.778348	5.751669366	52.9825809	8241713.655	1.204661861	19.92183563	30.68890609	446.4372703	17.4751917	24.28706157	14.86203301	1.069373649	445.3678966	9.172509357	36.70920865	3.892109261	4260705.001	0.592925535	757.7046399	2.702011447	214.0675957	18.5590191	3.106242925	0.938803747	0.537401182	0.434660316	1.248353899	0.743475177	0.831741246
TCGA-02-0064	50	1	4	0	1	600	2	0.657720732	0.59569633	30.8603016	51.80542509	43.0720803	59.09143636	57.80658754	59.56549212	35816.55121	34.0735021	0.674943946	7785.2446	0.21736444	35962.64648	3.178445269	11.68909924	1516505.14	2.598353262	4.940035878	6.798658366	33.57523533	2.857274019	6.789650885	5.994418133	2.320010848	31.25522449	1.97272574	7.760578217	1.605743324	2165906.999	0.205673537	14.12721512	8.587444364	620.8260871	44.35453047	10.29428147	4.770486204	0.366091043	1.385872292	2.17904862	2.451497347	0.614697243
TCGA-02-0075	63	1	4	0	1	634	2	0.798180776	0.724560609	30.97893468	42.75547734	44.94711519	48.03543055	48.65155575	49.82770363	31469.52082	34.12660007	0.754092139	6392.240865	0.203124824	31653.93677	3.139517983	20.12256324	1107044.826	1.862828245	7.167235767	12.24457329	91.0364722	5.934634843	9.506015215	6.522281401	2.147348266	88.88912394	3.266603743	12.95710958	2.652323175	5314274.63	0.397161959	77.52236348	4.946925305	518.9205121	46.51157292	7.758285249	3.212705274	0.427788066	0.932564009	1.875984786	2.257251049	0.72411779
TCGA-02-0085	63	0	4	0	1	1561	2	0.881843058	0.579327984	24.00815787	41.44139166	52.47321675	56.41378932	41.99900017	56.60819977	23035.38005	36.54480354	0.632073431	6194.128019	0.268896281	23204.65088	3.885843003	23.15368261	1177830.784	2.6638266	9.922845004	5.894968871	63.24006007	6.234606115	11.62258183	9.299081494	2.816888068	60.42317201	4.217980715	14.19059612	1.537539996	4672790.585	0.204828557	66.28860989	9.959746042	853.9330458	60.97742632	13.09429746	6.870275263	0.324250035	1.718838476	2.453254421	3.494700227	0.559226937
TCGA-02-0086	45	0	4	0	0	268	2	0.908634567	0.702886211	43.80867425	62.3268369	74.33381869	75.69888565	72.08275003	75.95645982	97235.01841	56.63231848	0.640355152	15969.02315	0.164231194	97531.73828	4.071910972	11.48792518	1674522.816	2.556816378	3.712102247	6.412781041	34.37017274	2.307499335	7.674250825	7.360222211	1.746704839	32.6234679	1.562021606	8.253140928	1.13650067	6643309.512	0.201031242	9.22020946	12.94375532	250.3318702	15.38883183	6.709848025	2.836108589	0.409450817	1.153535413	1.921493737	1.314406262	0.606882329
TCGA-02-0102	42	1	4	0	0	822	2	0.506084043	0.381740088	8.980966401	23.52639056	17.5022599	26.80142545	23.64491555	26.98299522	1767.756144	11.90633084	0.699521368	1010.721202	0.571753748	1840.820313	4.814913023	6.333099699	14446.58558	3.025217917	0.674254147	5.445506107	8.858592977	0.480531064	5.540822169	5.475939927	3.806839356	5.05175362	0.298819413	5.579864041	0.828152927	57313.72453	0.15764343	0.434172412	38.15723377	402.4144742	19.42590063	9.214673619	9.121554031	0.023257231	2.298041272	2.617715047	3.333310547	0.440990781
TCGA-02-0116	51	1	4	0	0	1489	2	0.70872879	0.636446023	30.34903962	47.6851744	45.10327775	69.94651975	50.70306481	70.61090152	32201.6271	33.79585594	0.688718246	7107.13252	0.220707249	32420.6543	3.752540282	11.56190559	8098937.614	0.00858953	4.376313281	4598.992791	2328	3.374750465	8.154265731	6.957760819	1.054728731	2326.945271	1.80957669	31.4810963	64.95576821	32130794.98	0.998776789	924.5673745	1.00750328	13.20524137	0.850089996	0.060320577	0.051393118	0.082192596	0.004892492	0.011657738	0.051368366	0.999370238
TCGA-06-0119	81	0	4	0	1	82	2	0.718706886	0.570726513	37.26658845	65.29675348	57.20372038	80.66193437	77.23998722	82.98390281	75998.29102	46.92922636	0.602569548	14399.45855	0.18947082	76155.0293	2.789741431	23.31856401	6807313.719	3.02783614	14.02950078	2.767663384	51.14594435	7.134492321	11.26789705	8.810230755	1.102642333	50.04330202	5.645527393	14.01457296	0.79608465	14957476.43	0.156331567	69.44275142	18.55257112	1361.368881	64.41225204	23.78869986	5.955686	0.600685814	1.601364509	2.440330435	3.214822896	0.580794788
TCGA-06-0122	84	0	4	0	0	187	2	0.799160847	0.685871225	27.1358209	39.56401712	40.90957852	43.73337425	42.67110281	50.38691972	22606.07998	31.61801342	0.663641609	5825.958102	0.257716424	22644.90663	4.468744781	22.64493562	9257653.563	3.066316242	10.1392106	3.090307917	53.35098303	5.707399636	13.24165529	12.68068113	1.019429368	52.33155366	4.152850863	14.98727963	0.559282788	5086466.105	0.132397292	49.27711575	21.37320999	633.1591662	25.38460506	14.25818745	4.359705572	0.532413292	1.467094329	2.21101514	1.957621237	0.55513187
TCGA-06-0128	66	1	4	1	1	691	2	0.889774579	0.609398653	33.65683936	55.22959265	65.49654747	61.50624227	62.50909853	65.60392698	57168.41665	49.14188754	0.58761328	12213.21394	0.213635687	57309.52164	2.355774533	21.40689077	3352217.298	2.011650384	7.529437437	8.308399545	74.93960421	6.508269705	8.406084836	4.407706049	1.42715322	73.51245099	3.684885545	12.42556559	2.226638111	8848285.271	0.394933292	83.732418	7.076651606	1256.602388	98.51472518	13.07465491	2.648283119	0.663709819	0.805497411	1.750845833	1.963286958	0.759933191
TCGA-06-0130	54	1	4	0	0	394	2	0.473611169	0.35696767	17.43196824	48.8334651	38.69230836	51.14700016	34.93052535	53.36343552	12291.16058	23.12807451	0.610738069	4217.201912	0.34310852	12329.95605	1.497686265	12.11941625	1022219.131	2.747049034	4.438638364	4.950423977	26.50131719	3.393667624	5.110577355	3.280527386	1.01195089	25.4893663	2.165736819	6.748426514	1.586380332	561521.7396	0.22053904	19.42325951	17.04052055	3407.961637	210.3735361	29.1811495	4.515590745	0.739435151	1.216886457	2.079403374	2.755958144	0.657281524
TCGA-06-0133	64	1	4	0	0	435	2	0.359583916	0.293301862	29.48433358	100.5255589	45.66705099	74.37188878	84.03428124	98.80235046	26619.09735	36.1473741	0.467363909	9224.818617	0.346548889	26722.80295	2.134154994	6.961416741	1130923.312	2.671930151	2.59133212	6.348084428	20.15202709	1.557248023	4.367947549	4.065541148	1.063360175	19.08866692	1.064772832	4.822066426	1.346229229	621367.2888	0.184818858	4.173358828	13.34392977	589.6103745	38.30778761	10.08741284	2.534150284	0.602723202	1.04983202	1.872805784	1.281606115	0.63584497
TCGA-06-0137	63	0	4	0	0	812	2	0.865795607	0.768662566	39.98419356	52.01787538	56.60388679	66.43985179	55.95233742	67.09147207	62420.58105	45.03684802	0.72900996	10438.44645	0.16722764	62542.96875	2.807326764	9.367648138	962886.9796	2.301404179	2.645081489	10.69991457	32.86182064	2.192135683	5.482646159	4.566704037	1.041774517	31.82004612	1.196096452	6.371333154	2.42168015	2538862.153	0.279666166	10.53447725	9.423992639	825.2259997	62.62850474	9.492279386	2.066904436	0.644660326	0.83189947	1.742873338	1.323775114	0.705389405
TCGA-06-0139	40	1	4	0	0	362	2	0.460665694	0.254846499	30.96512062	121.5049872	51.69041898	116.808136	98.3816806	116.8683153	53285.61401	55.97317924	0.459238132	14911.43704	0.279839828	53397.94922	1.627815102	7.924612707	2529080.127	3.136525387	4.050984953	2.649999241	16.6679386	2.080414643	4.471861003	4.04247192	1	15.6679386	1.622410477	5.100705984	0.622497819	1389265.206	0.127456415	6.019660708	20.65013278	1145.498753	40.71494847	20.95070873	6.043621669	0.558785352	1.675297947	2.37697432	2.774131044	0.559029765
TCGA-06-0142	81	1	4	0	0	67	2	0.88109207	0.790922348	39.39624881	49.81051417	67.67918924	62.01007983	54.80968493	71.47194052	55602.90527	43.88764904	0.631450204	11156.89483	0.200653091	55858.88672	3.669086445	15.90911062	2341813.477	2.065822263	6.375592631	8.851383075	74.48322289	4.03426791	9.001571762	7.761807545	1.396561378	73.08666151	2.672806102	10.51385338	1.817190262	6174703.503	0.284687732	29.51281871	5.367324614	119.6501233	12.31293518	4.376099257	1.938681294	0.388980739	0.883040087	1.787089556	1.10721469	0.679141979
TCGA-06-0145	53	0	4	0	1	71	2	0.868134103	0.73292597	36.08456973	49.23358051	51.54852083	57.375	55.25685761	57.89349057	51577.51465	42.74135023	0.738854468	9069.12723	0.175834902	51698.14453	2.748347427	6.436502063	417945.9797	2.365905227	1.511441513	10.03301749	17.24510268	1.228426754	4.266289126	3.716733005	1.382184754	15.86291793	0.697228265	4.61694288	2.295855608	1102006.001	0.258911508	3.114938651	13.12986555	840.253627	63.24553715	9.86964049	2.900344015	0.543186816	0.945727503	1.899567199	1.950907047	0.699686489
TCGA-06-0147	51	0	4	0	1	541	2	0.816583507	0.732427906	23.59398136	32.21338397	37.95968411	35.5168894	33.2692622	38.89839109	13072.7228	26.30491807	0.754446975	3557.127547	0.272103035	13144.87001	1.960564454	7.917251666	136703.2723	3.335022684	3.559412518	2.986149579	14.01401664	1.88776409	4.713017344	4.425821536	1.570150483	12.44386616	1.434667189	5.239318304	0.681852127	360832.6798	0.114278963	5.2379238	25.13583361	2107.306329	70.68175719	28.44553678	8.527930552	0.541303873	2.0635451	2.696595342	3.99811846	0.50610514
TCGA-06-0881	50	1	4	0	0	504	2	0.706731443	0.506972981	26.93517467	53.12940863	51.38896263	50.63067476	59.82483261	62.18638044	34272.66189	37.54822364	0.66032366	7727.265308	0.225464405	34365.97403	2.143215454	9.451462354	1244674.426	1.875226493	2.977639989	14.97224202	40.40155191	2.768769872	4.697787245	2.871299597	1.149166815	39.2523851	1.438376848	6.30864613	3.035499595	1367731.95	0.41398812	17.72981099	5.005240965	1016.382229	74.12926598	8.918438353	2.225926411	0.59088851	0.678131774	1.554590698	1.696764054	0.791291766
TCGA-06-1084	54	1	4	0	1	728	2	0.943802914	0.705295317	28.60518128	40.55773602	58.8463306	48.02343178	55.14540439	62.10893278	23318.84766	38.27850944	0.616936577	6398.060289	0.274372919	23479.98047	5.663227754	14.21179787	551932.7737	3.036989435	4.571860833	4.401210527	28.63837448	2.730633117	9.554242578	9.03504366	2.422235365	26.21613912	1.92971473	10.1636688	0.920013711	2425485.822	0.143996271	12.01661227	28.09764993	813.4467667	42.94282398	14.34764503	3.45152756	0.611203749	1.251960045	2.09627231	1.785387858	0.592574624
TCGA-06-1801	56	0	4	0	0	360	2	0.693689077	0.473447826	26.14541728	55.22343927	47.01812459	62.22163599	65.58677987	66.34474765	34943.31053	38.30789663	0.609114583	8485.833228	0.242845715	35063.72797	1.271195007	10.0842462	2376991.341	0.606592446	4.110017483	86.36724032	148.7383987	3.740607565	4.89655171	2.709451342	1	147.7383987	1.844860328	8.630922219	7.118311354	2611995.919	0.819432618	50.51659971	1.605960474	242.7495183	16.23943534	1.622100988	0.640307404	0.456892171	0.198705131	0.69244075	0.595345949	0.932725582
TCGA-06-1806	47	1	4	0	0	466	2	0.788159901	0.552553059	19.27410698	34.88191167	33.82514782	43.125	43.28773643	43.28773643	10507.69043	27.49252403	0.556075387	4172.105652	0.397052585	10588.62305	1.711947798	3.195137498	28170.94034	3.343709785	0.827233265	2.930322673	4.341549801	0.469628867	2.348656224	2.242356361	1	3.341549801	0.341854457	2.417810219	0.74648816	61899.03883	0.116004251	0.329620197	55.88270808	1852.135094	89.18262484	25.64506688	5.856295413	0.629679039	1.772962545	2.469610831	2.593365122	0.502809936
TCGA-06-5408	54	0	4	0	0	357	2	0.716344275	0.657858429	37.73088522	57.35411081	51.78455972	74.72410191	68.25103021	76.7612217	57320.34302	41.08528891	0.650215473	11056.88208	0.1928963	57487.06055	3.741857418	19.00916216	3722528.027	2.199914191	8.010185153	5.851646763	73.75223147	4.868223797	10.15340374	8.570654218	2.452615288	71.29961618	3.37974755	11.92820838	1.394756277	8179382.873	0.264684934	39.19054767	6.204484979	198.3316283	19.74451739	6.355927911	1.677111369	0.582408952	0.774699627	1.69770346	1.032364334	0.718476978
TCGA-06-5412	78	0	4	0	1	138	2	0.791245591	0.647571801	28.37880514	43.82341094	46.58020208	45.37936504	43.94734416	51.3160308	29890.79141	34.6750807	0.717990199	6487.198962	0.217030017	29929.29755	2.454233894	15.22411229	5319353.463	2.650698433	7.622718518	4.602530455	47.54643818	4.169853979	8.384551796	7.693075166	1.244749508	46.30168868	3.064859736	9.881861844	1.044415715	2922631.627	0.184515321	27.35048468	10.98460884	491.0568262	32.0925599	10.95004427	2.627054669	0.615435035	1.016602547	1.919498144	1.47263951	0.662267889
TCGA-12-0829	75	1	4	0	1	626	2	0.700063866	0.601772576	32.55066296	54.09130332	48.31969388	60.88571713	53.67299464	62.32435492	45519.93437	37.86736693	0.693989103	8883.809245	0.19516305	45566.7278	1.428237359	14.76914844	6577261.297	1.822229183	6.228866686	9.05930911	63.21314552	4.882276994	5.829406959	2.403675169	1.041882515	62.171263	2.962736406	8.905457627	2.258644842	3613768.481	0.43883465	45.32519006	5.084329993	735.7114388	61.50040467	8.741971556	2.164687798	0.602475447	0.694658257	1.583339708	1.629027835	0.792437114
TCGA-12-1093	66	0	4	0	0	486	2	0.716344275	0.657858429	37.73088522	57.35411081	51.78455972	74.72410191	68.25103021	76.7612217	57320.34302	41.08528891	0.650215473	11056.88208	0.1928963	57487.06055	3.741857418	19.00916216	3722528.027	2.199914191	8.010185153	5.851646763	73.75223147	4.868223797	10.15340374	8.570654218	2.452615288	71.29961618	3.37974755	11.92820838	1.394756277	8179382.873	0.264684934	39.19054767	6.204484979	198.3316283	19.74451739	6.355927911	1.677111369	0.582408952	0.774699627	1.69770346	1.032364334	0.718476978
TCGA-12-1598	75	0	4	0	1	476	2	0.791245591	0.647571801	28.37880514	43.82341094	46.58020208	45.37936504	43.94734416	51.3160308	29890.79141	34.6750807	0.717990199	6487.198962	0.217030017	29929.29755	2.454233894	15.22411229	5319353.463	2.650698433	7.622718518	4.602530455	47.54643818	4.169853979	8.384551796	7.693075166	1.244749508	46.30168868	3.064859736	9.881861844	1.044415715	2922631.627	0.184515321	27.35048468	10.98460884	491.0568262	32.0925599	10.95004427	2.627054669	0.615435035	1.016602547	1.919498144	1.47263951	0.662267889
TCGA-12-1602	58	1	4	0	1	206	2	0.844209333	0.675096391	29.25400518	43.33307888	47.44532783	49.52364471	44.49897487	49.97204613	31383.32784	36.58218962	0.706763106	6807.843808	0.216925491	31423.757	1.982390191	12.6130798	4360735.005	1.617741291	5.23719886	19.77897876	78.17251986	3.891278445	6.384071615	4.6696704	1	77.17251986	2.249376429	8.73189308	3.252038949	2395934.417	0.440673232	35.48958638	3.72258517	458.6228673	34.8424746	4.886113184	1.273899096	0.589760276	0.545442474	1.397815374	0.941795117	0.798549119
TCGA-12-3649	76	1	4	0	0	463	2	0.683038386	0.541691423	42.40367883	78.28013699	81.31151829	86.27110205	69.61324963	87.65600235	111810.9091	53.46833844	0.577282242	19442.49721	0.173887301	111910.8373	1.732422274	8.031609209	6700382.186	0.782223963	2.875479983	34.54322809	91.78250079	2.194466908	4.589530279	3.788082169	1	90.78250079	1.244608871	5.735500607	3.843345318	3681415.236	0.731383687	11.83217903	1.618285741	33.77167359	4.112244853	0.983584555	0.32447262	0.502958366	0.206186262	0.777678515	0.277805814	0.910568182
TCGA-12-3650	46	1	4	0	0	333	2	0.734894179	0.624527165	28.44729785	45.55013687	44.80935115	49.44501121	52.88305138	53.82022968	27824.09685	33.47453042	0.653922684	6790.552415	0.244052932	27906.8324	3.704313098	14.38498274	2106661.769	3.385987426	5.624104757	3.239917673	24.12621021	3.352163979	8.102965111	7.087609547	1.083953204	23.04225701	2.372498071	9.107826475	0.906681129	2314941.601	0.114348146	17.29445951	38.3213276	2762.839693	121.6822507	29.59802873	6.210403796	0.660494297	1.704281407	2.318365658	2.690428124	0.54356208
TCGA-14-0789	54	1	4	0	1	342	2	0.82886911	0.613885295	19.82986695	32.30223483	32.90451577	38.1013088	33.2421875	39.36728731	12166.14095	26.77432463	0.738286033	3464.931884	0.284801228	12232.76356	2.290381074	7.231137492	226574.3514	2.750328225	2.681714569	5.691170768	18.8116734	1.580098723	4.474028126	4.149906408	1.09603862	17.71563478	1.089682707	4.928986937	1.333243057	297193.9169	0.181561063	4.277984546	12.17267008	414.4256111	31.56101216	8.623516726	5.223425717	0.236530673	1.583699968	2.208518349	2.176160576	0.550899457
TCGA-14-0790	64	0	4	0	1	419	2	0.77155937	0.622122129	21.90591749	35.21160309	38.80504557	41.52403269	33.05236942	42.91686988	14787.06899	27.1678423	0.727332605	4005.645094	0.270888375	14835.99612	3.503194543	15.06155084	1494168.442	2.194357522	5.610156651	8.789360149	56.54336413	3.915262351	8.030111911	6.229613291	2.2251094	54.31825473	2.451984182	9.642248707	2.031099136	1379346.475	0.28631054	28.49026282	6.520929747	361.3865148	31.10209865	7.493234149	3.627259381	0.367405031	1.166211301	1.995091028	1.989868457	0.641974092
TCGA-14-0865	67	1	4	0	1	502	2	0.862604415	0.693154133	33.2328518	47.94438957	49.53898367	62.247612	54.64981961	64.77199408	43163.1273	41.35704211	0.690358513	8619.552291	0.199697122	43400.97922	3.624853392	15.34663181	859689.7835	2.356259916	5.528897328	11.22816786	55.62929037	3.938465409	8.544096581	7.060771652	1.886594761	53.7426956	2.410438944	10.19449272	2.27660714	4510563.156	0.245457924	30.92609537	7.09650735	498.5636545	39.43840046	7.642605469	3.884004814	0.32849699	1.230163461	2.089372314	2.218505762	0.615706703
TCGA-14-0871	74	0	4	0	0	880	2	0.446260024	0.388425991	27.31995541	70.33503424	47.87027173	79.3328309	61.37012147	86.62126905	38433.06045	31.38771405	0.606088794	9086.943959	0.236435607	38788.02179	3.169623567	11.89415442	641549.9775	2.103794912	4.19125977	14.3130449	54.04473801	2.990680703	6.945877312	5.755264937	1.075898295	52.96883971	1.817525172	8.171868166	2.554635023	2590241.96	0.290597314	18.53421769	5.74246094	230.306077	20.1415005	4.860359521	2.916190744	0.257832216	1.093511408	1.954199411	1.623682486	0.629541032
TCGA-14-1396	78	0	4	0	1	34	2	0.582171015	0.455732903	24.08459225	52.84804341	60.74750734	44.59822669	39.56008089	63.98448483	7443.905171	30.76659906	0.457749099	4027.700615	0.541073606	7575.030702	3.513789202	8.068328859	184001.1069	2.323445519	2.335322941	10.84951131	26.38097824	1.548408429	5.627947881	5.169970079	2.04099253	24.33998571	0.970972525	6.036212617	2.107482999	276002.779	0.252379492	4.762065399	9.812582405	366.511247	28.55468536	6.459089438	1.832590048	0.558061774	0.873447996	1.760815207	1.051837032	0.670912589
TCGA-14-1794	59	1	4	0	0	30	2	0.893875778	0.795844402	49.6804849	62.42487193	70.79293894	70.24226213	76.93585257	82.76254845	109037.1128	55.80008098	0.640252111	17239.15607	0.158103563	109237.0438	2.510560091	8.127269366	2476590.327	2.472028742	3.052572505	6.612484768	22.02095932	2.006967253	4.550117248	3.354520574	1.758310183	20.26264914	1.37511965	5.239329051	1.751959147	2998618.997	0.263136891	6.747001934	8.581557219	1188.375789	83.91244299	13.82087327	3.508836775	0.589145592	1.021617395	1.895357802	2.24131034	0.715593495
TCGA-14-1821	31	1	4	1	1	541	2	0.831513028	0.739902261	40.91939047	55.30377815	70.16304404	71.12285635	59.99047682	72.11700727	59393.1257	45.98581205	0.550547841	13371.49137	0.225135337	59604.55916	2.224154979	4.249908693	511452.1312	2.223568967	0.918990433	11.48677535	12.48687775	0.680811378	3.07322741	2.834019768	1.606186434	10.88069132	0.403481492	3.223267879	2.203981122	619258.9341	0.285626727	0.944729106	8.502882164	398.3950815	30.89462043	6.503077172	1.223198915	0.673630909	0.559359802	1.363521867	0.845345529	0.787235345
TCGA-14-1823	58	0	4	0	1	543	2	0.624400238	0.4995424	35.47374802	71.01248661	64.22544902	83.89131923	82.74058198	89.81780689	52504.8914	44.34021354	0.540309399	12549.9341	0.239024094	52811.10676	2.212110913	10.04500345	899434.8132	0.546770531	3.642231355	112.0887224	142.0159851	2.914578301	5.297767456	3.720102553	1.367940779	140.6480443	1.67108383	7.265667841	7.217930024	2787894.585	0.823563814	24.72358915	1.343382054	42.54047517	3.472916811	0.593945387	0.296369939	0.295750162	0.166842237	0.664708165	0.265348829	0.928177394
TCGA-19-1388	58	1	4	0	1	394	2	0.749453759	0.40983424	21.5151783	52.49726891	55.63832306	46.71875	55.30318877	57.17248336	11482.60937	39.34427554	0.522386195	4711.792541	0.410341621	11786.18858	4.751670507	11.61906055	125813.7449	2.310441758	2.679168578	8.733491319	32.4760317	2.093022023	7.344843955	6.473316189	1.362324298	31.1137074	1.222259708	7.903770324	1.893244304	736278.3133	0.281307412	8.522852606	16.38061302	308.2853896	30.48923182	8.142050319	2.351282376	0.560618143	0.903150114	1.811219244	1.464791548	0.691025128
TCGA-19-1390	63	0	4	0	1	772	2	0.773135266	0.687540223	24.0027769	34.9110875	39.76143776	41.10891113	32.39362474	42.5181409	15998.20957	26.99099292	0.779826393	3937.317612	0.246109891	16148.64967	6.258152203	17.44125223	431364.3429	3.216572728	5.909864673	3.972390655	32.88820956	3.547307786	11.42466502	10.66582287	2.98588533	29.90232423	2.446306487	12.28544832	0.867642127	2437351.873	0.127419822	20.40926949	30.18570293	1207.664347	54.87328978	18.61234444	6.917276905	0.470825557	1.904444739	2.470734992	2.866638155	0.490338476
TCGA-19-1789	69	0	4	0	1	99	2	0.812639987	0.569810142	22.0775429	38.74543692	42.05948169	47.42362281	45.04442252	47.59201614	15512.29167	31.48609136	0.364026633	8262.946487	0.532670908	15621	2.188507936	3.646213644	133052.0867	2.388023667	0.636651666	10.39528848	8.305733675	0.485947724	2.831339607	2.680239968	1.017670409	7.288063266	0.281655351	2.918478033	2.146583359	133052.0867	0.253565529	0.501030061	21.87355606	597.1966917	45.66959803	8.287602824	1.362773988	0.716706448	0.661570356	1.524965779	0.91015162	0.739592878
TCGA-19-2624	51	1	4	0	0	5	2	0.756459047	0.667497829	33.16215869	49.68129818	45.76727348	57.75165862	53.5681091	59.37436472	39465.40674	37.58186747	0.681085906	8230.507588	0.208549924	39795.32475	3.4645472	7.019112024	172652.9043	2.342161931	1.541365925	12.2976268	19.65175113	1.224158412	4.942384246	4.542334941	1.019677466	18.63207366	0.673197487	5.274072208	2.235842367	1106940.292	0.275492268	3.38867562	15.93813499	372.375027	27.95434752	5.733269519	3.287255672	0.244875261	1.139650263	2.011466327	1.877820814	0.627734658
TCGA-19-2631	74	0	4	0	1	213	2	0.867857572	0.598537713	36.7001807	61.3164048	63.80530632	72.16398376	69.62166041	73.69073609	79318.74127	53.21390618	0.689136839	12954.7549	0.163325271	79578.82455	4.285535885	10.17277361	1133484.46	1.99375253	2.769475801	22.36298693	41.60550262	2.196542044	7.086074317	6.269807188	1.448439601	40.15706301	1.194486878	7.952033538	3.620038741	5032154.03	0.343051034	13.02238817	8.46048174	744.0737095	48.9274091	5.955972804	2.149514689	0.462116913	0.811669386	1.686598499	1.436627242	0.708383569
TCGA-19-5950	52	0	4	0	1	523	2	0.449094988	0.414001722	19.60426065	47.35308965	52.88667129	28.31960452	44.38468204	54.38749856	10938.75	21.26603525	0.385313638	6184.646408	0.56538877	11014	4.988601768	15.30707521	1390781.266	1.754633115	4.227316513	19.18709024	85.70876166	3.449398216	9.825986002	8.886887363	1.111666847	84.59709481	1.872961231	11.23716816	3.010369416	1390781.266	0.395455225	29.72394731	5.418079286	182.0200906	17.08767764	3.652185659	0.889974214	0.608178649	0.466441313	1.296761997	0.668001793	0.812083462
TCGA-19-5951	76	0	4	0	0	244	2	0.475180062	0.364704412	29.27997863	80.2841361	51.19940781	90.21974788	79.52506729	96.3992665	51613.83318	38.14942081	0.5752536	11653.83474	0.22578898	51809.87929	4.694712449	19.84263161	4901792.907	0.598478205	7.419356411	102.8459628	277.4189507	5.540502695	11.49834938	9.238390836	1.990930417	275.4280202	3.20489721	14.86340805	6.596364111	11445885.11	0.802276108	88.70886051	1.389971782	30.02612763	2.982091095	0.644131483	0.362564377	0.274981282	0.205593231	0.774189384	0.317994369	0.91266907
TCGA-19-5954	72	0	4	0	1	368	2	0.8310528	0.750839917	28.400365	37.82479375	42.15447782	44.77722635	47.16990566	50.80354318	23180.83333	31.43440075	0.486511184	8081.227371	0.348616776	23248	3.193583209	22.61243143	4855681.012	1.629383934	6.856702996	13.28553084	118.2187777	6.955155263	9.921158458	5.802582569	1.169292572	117.0494851	3.445747101	14.45214385	2.835662932	4855681.012	0.483297844	110.4350768	4.561624727	510.7424948	46.89099013	7.12842738	1.434142203	0.66600249	0.566766725	1.46321055	1.105387061	0.800891651
TCGA-19-5958	56	1	4	0	0	428	2	0.737452142	0.617515803	36.61520081	59.29435433	56.85068161	68.44705983	65.3911309	78.39642849	64703.58333	43.72674859	0.485149467	16065.49537	0.24829375	64793	2.526946375	12.28824097	4410212.347	1.435891427	3.485095769	16.82603387	79.85717137	3.448464679	6.25007364	4.473433345	1	78.85717137	1.683806225	8.250223351	3.12813577	4410212.347	0.518608104	29.00276484	3.192607427	234.6087656	23.88395671	4.088062075	0.82898416	0.662603704	0.405656459	1.208460438	0.661208157	0.84359477
TCGA-19-5960	56	1	4	0	0	455	2	0.824187338	0.632297865	36.40969257	57.58313383	59.80904556	79.6527188	65.64129727	80.63972247	66940.83365	47.45928978	0.667045959	11952.41814	0.178551976	67205.34982	7.551402576	20.91826557	4082081.834	2.218152124	9.043613935	5.179359792	73.51727594	4.511833441	13.91573997	13.03033894	2.814923014	70.70235292	3.599694127	14.88661787	0.695292152	14893471.1	0.242793675	27.96357268	10.5976988	63.55208276	2.89767876	4.627291704	0.977623957	0.644821786	0.618478003	1.389826842	0.545741598	0.739187165
TCGA-76-4926	68	1	4	0	0	138	2	0.739441107	0.682586517	43.15140278	63.2174848	61.82783082	79.19829155	66.72757736	79.42642589	87379.78554	46.74560696	0.728529994	13071.05586	0.149589013	87686.96594	11.41810577	30.56422032	9559476.815	1.532511102	8.364029057	34.31854713	240.1823814	8.179721698	19.76714376	15.39596983	1.187002319	238.995379	3.791784431	24.57326633	4.564723398	52949372.62	0.428084602	213.1054459	2.978134654	185.7049433	16.54100109	2.951808782	1.355276911	0.356005629	0.587107736	1.407741721	0.968429592	0.77558494
TCGA-76-4932	50	0	4	0	1	1458	2	0.894676655	0.625931914	30.74363021	49.11657242	58.33714185	51.02943399	51.91933817	66.02634313	44743.32147	43.9434507	0.698947502	8720.171932	0.194893263	44998.34347	7.978577494	55.1011989	20863095.61	0.668418425	19.86733726	52.07834302	839.8077521	21.39635741	29.26067566	17.20273287	1.047665262	838.7600868	9.101971026	50.6762438	5.641724088	115559421.7	0.805022369	1711.894546	1.489459218	63.63383337	6.922023374	1.128454271	0.470725387	0.339547958	0.186337792	0.682209487	0.433989	0.93420392
TCGA-76-4934	66	0	4	0	1	77	2	0.7586293	0.618640108	42.12748948	68.09692568	63.28520905	75.11993967	79.0625	83.70631748	93262.32201	51.66032309	0.607330318	16375.57829	0.175586217	93486.8285	2.390731804	5.285855127	539408.5132	1.975078015	1.453227375	9.661200471	18.17478651	0.973523052	3.61987858	3.264912092	1.026221921	17.14856459	0.622165012	3.860527112	2.058098793	1393296.802	0.325629482	1.80014865	9.466328105	177.0604929	18.32943258	4.690321172	1.759974693	0.457183333	0.798064026	1.695226837	1.056365473	0.7085148
TCGA-76-4935	52	0	4	0	1	1121	2	0.828719778	0.653599891	35.48346988	54.28928361	51.72281895	62.24146528	63.30284354	65.69294102	60169.57031	44.99060307	0.705371028	10527.31893	0.174960846	60305.625	4.123554306	18.58400848	3261120.878	1.538534038	5.810742185	17.8799086	95.68513608	5.359073582	9.202281799	5.956281256	3.15852123	92.52661485	2.832479005	12.33249087	3.226973584	9171902.47	0.51044864	67.40834075	3.60076906	495.5660462	40.76771208	5.706050705	2.006923147	0.483024281	0.631448402	1.513438117	1.57229009	0.804461545
TCGA-76-6191	57	1	4	0	0	508	2	0.820984625	0.722976677	25.12589831	34.75340093	41.4126554	39.91854442	37.73374822	42.87227559	17402.26313	28.53200783	0.746175883	4352.245686	0.250096534	17608.13724	5.230956875	20.96572152	456626.1982	3.359160827	8.483027577	4.066459239	39.57569488	5.026430765	12.78508343	11.84158615	2.202576452	37.37311843	3.532502183	14.28401742	0.939268155	3592643.774	0.112113778	40.57479535	30.17271297	1498.89526	71.04343802	18.21605699	9.176420943	0.308535425	2.193151901	2.649351579	3.769017335	0.469218147
TCGA-76-6192	74	1	4	0	0	100	2	0.968352625	0.792691679	37.3152037	47.07404493	55.93987643	57.25134969	57.49280802	61.87299012	54595.75996	45.58427499	0.514934329	13515.69001	0.247559335	54670.60776	2.162608978	7.678899863	3799745.401	2.479438622	2.853105009	6.210610316	25.5215829	1.784016426	4.639297661	4.09761549	1.022282203	24.4993007	1.221315723	5.185006613	1.404450225	1469780.669	0.213475484	5.361210789	10.02751347	388.4113157	28.82577685	8.653588379	1.053542467	0.783546987	0.589066164	1.426445357	0.66940007	0.762288248
TCGA-76-6193	78	1	4	0	0	82	2	0.793646574	0.543783507	15.21651757	27.9826758	31.10995142	28.35496819	28.72164447	32.95441002	5077.596401	22.20835479	0.648931008	2201.528858	0.433576969	5223.224478	3.698438932	19.4329828	145711.1148	2.938317892	8.921272785	5.9335191	46.04323597	5.54372765	10.13399758	7.955203032	2.221892847	43.82134313	3.799024868	12.43055427	1.603994949	807085.7492	0.172042926	51.82077249	17.63544574	1936.952901	103.2391491	23.05113495	8.872553633	0.457796884	1.919398368	2.529676258	4.639299096	0.535325775
TCGA-76-6280	57	1	4	0	1	346	2	0.674892444	0.536992501	22.04995815	41.06194803	47.86889036	37.92669031	39.72692739	49.21533966	16568.17093	27.71239847	0.683154879	4600.601972	0.277677119	16744.58618	2.383786908	13.84311977	220751.4655	3.211098308	5.721569259	4.348478127	26.5573385	3.620815305	6.823723415	5.47053008	1.262962983	25.29437551	2.448644233	8.255555924	1.321375657	1141213.936	0.135070313	21.59100238	18.53072503	2467.380598	140.3471167	23.70161152	10.79276426	0.365876638	2.267903653	2.737194594	4.900064719	0.489110528
TCGA-76-6282	63	1	4	0	0	519	2	0.731129763	0.635645729	40.40512208	63.56547403	64.64164369	63.42215622	77.08071593	78.64801821	81822.42359	46.47460996	0.687886423	13249.9919	0.16193595	82131.45047	2.729525002	21.86855882	2696277.79	2.541504144	10.10590477	6.918204485	68.57346775	6.350168687	10.64716463	8.06495745	1.724614364	66.84885338	4.320837714	13.48469191	1.652571717	14934529.66	0.221954193	68.47480134	9.055183256	811.1744222	57.15255839	11.84339288	4.388892679	0.466089341	1.258992746	2.125294839	2.536634234	0.638821906
TCGA-76-6285	64	0	4	0	0	254	2	0.64641941	0.525792103	23.93328765	45.51853769	37.38005434	48.02347718	50.48592007	52.75685906	20730.08992	29.42406629	0.670208415	5445.131492	0.262668011	20948.75473	3.414324298	12.10094839	242766.7896	2.082877689	4.354050525	14.00759247	54.05492281	2.899120706	7.410505383	6.561113007	1.756989063	52.29793375	1.858512591	8.443763864	2.252600095	1493586.47	0.283672409	16.38155817	5.437278678	131.2284098	12.54142332	3.825629497	2.559412896	0.199436046	1.058181147	1.899286636	1.351848518	0.628172764
TCGA-76-6656	66	1	4	0	1	147	2	0.738745291	0.605371431	36.20531476	59.80677797	58.0379809	69.35036162	68.52292756	69.48431703	63556.19873	44.18197558	0.687287195	11206.01367	0.176316613	63735.71777	2.849185063	9.805011294	1264673.772	1.442177913	3.248458846	37.77991466	65.99525488	2.479693218	5.934669592	4.939034782	1.693737691	64.30151719	1.399271736	7.159137032	4.359439619	3266662.233	0.471993125	16.03293987	2.908958832	277.9512583	20.52931764	3.086871002	1.28183344	0.420770381	0.569225742	1.38963533	0.916007503	0.779207382
TCGA-76-6657	74	1	4	0	1	153	2	0.73332575	0.645032151	44.97590235	69.72660554	69.32994736	81.14117712	75.42424283	81.39862008	109837.887	51.13231528	0.680888327	16289.57231	0.148305587	110117.4976	3.711830332	15.34779068	3102911.138	2.500932251	6.295468277	8.599887424	54.69155868	3.998848896	8.89471152	7.754154108	1.055443181	53.6361155	2.638624799	10.44876573	1.921139214	12022265.57	0.214257214	30.06081217	8.871295991	547.2901694	40.88495513	8.123167881	2.933609094	0.462962126	1.098795001	1.908873398	1.514925793	0.635120847
TCGA-76-6661	54	1	4	0	0	727	2	0.828297699	0.612175942	44.05656645	71.96716409	71.76461632	83.32175961	78.96379708	84.80308072	131007.019	59.6102364	0.694937506	17950.15004	0.137016705	131310.9961	5.549717809	31.10214984	24914181.81	0.509709994	9.777471662	117.1214124	528.9742175	10.34670876	16.09037803	10.29889138	1.986801428	526.9874161	4.616349585	25.93439379	8.044663118	88318828.09	0.848879733	413.6925162	1.375557644	94.03991307	6.996366436	0.902627052	0.509151463	0.300828136	0.178370025	0.657331831	0.472308748	0.935612046
TCGA-76-6662	58	1	4	0	0	1048	2	0.904489715	0.73268494	21.66405946	29.5680425	33.69809558	36.00780498	34.21348418	39.86304077	11377.40005	26.74399032	0.742328092	3295.466602	0.289650235	11540.80621	5.063875367	33.25104807	1829939.219	1.090830673	15.44545298	54.49231049	305.0591623	10.88981834	17.24903969	11.97407195	3.761651763	301.2975106	6.527386817	24.9867875	5.373497405	7205381.75	0.608059402	326.8101794	2.204404672	172.9136332	14.53457292	2.22611576	1.66975339	0.187024643	0.604703084	1.411633618	1.250329974	0.777277641
TCGA-76-6663	44	0	4	0	0	567	2	0.878968087	0.613717137	30.37338819	49.4908588	50.40848803	53.33337897	60.12926585	60.35972781	45546.22927	43.50088548	0.716291452	8610.518577	0.189050086	45808.26902	3.790400113	34.03669698	11827988.36	0.75917397	12.57897159	54.47071655	468.2059272	14.81366258	16.55914925	6.794616792	1.169596103	467.0363311	6.020557453	33.61586818	5.957498453	51764562.21	0.782617913	855.8211697	1.727649486	280.2909532	20.54020093	2.131147246	0.921396782	0.371436388	0.243598183	0.771559052	0.858924382	0.925764042
TCGA-CS-4941	67	1	3	0	1	234	2	0.78567408	0.53541482	22.41223217	41.8595663	50.31304704	59.65443563	50.89901621	61.13406167	17251.36342	32.88797624	0.628832519	5134.499091	0.297628597	17508.46066	8.404237592	70.6312095	6839712.606	1.675945903	29.27870249	18.62748334	397.700235	22.01166687	33.46971188	22.93704562	5.330057916	392.3701771	13.09696351	46.51646239	3.015547978	37884479.31	0.433929271	1043.559661	3.33837906	208.4057603	20.16920121	4.132306451	2.810291857	0.194766014	0.907126552	1.859469779	1.929786489	0.71156392
TCGA-CS-4942	44	0	3	1	0	1335	2	0.676647433	0.4884626	24.2296007	49.60379912	47.2402437	54.48825311	50.98979115	57.87066858	27276.71385	33.56428334	0.702158962	6240.844756	0.22879753	27490.87143	3.992269507	5.413939256	98391.49101	2.074730703	0.683598016	12.07100459	11.09332937	0.452834216	4.614792333	4.498900774	2.256085332	8.837244036	0.301149414	4.654821375	1.759993565	595654.664	0.296160588	0.371053757	21.82228406	89.47551345	7.587397234	3.034113185	1.590603534	0.302444018	0.819779014	1.632223363	0.865394092	0.678096831
TCGA-CS-4943	37	1	3	1	1	1106	2	0.91519268	0.755629788	33.9617509	44.94496038	53.11217963	53.11217963	50.81951683	55.02772326	42325.56098	41.13329872	0.720539375	8151.325231	0.192586348	42566.73555	2.205496351	3.16803133	56533.12022	1.449375082	0.483077952	39.23666389	12.25742431	0.328050365	2.667415948	2.59399529	1.598964895	10.65845942	0.206190691	2.712248902	3.640886605	313133.4259	0.482466253	0.241186268	4.469001143	31.30410865	2.915787683	1.296556164	0.535950045	0.381671663	0.391059848	1.088387949	0.372422664	0.820252255
TCGA-CS-5397	54	0	3	0	0	194	2	0.446920814	0.391607202	19.21068347	49.05600151	32.69296762	49.05519328	39.85013429	54.10788264	11415.13033	21.92414812	0.606870062	4039.94693	0.353911591	11573.17828	2.143174511	2.49627298	16115.01412	2.46833969	0.165938901	6.329851994	3.287454956	0.116103023	2.317078889	2.30350603	1.470184377	1.817270579	0.072199799	2.322724677	0.70296314	62437.87459	0.23094418	0.026195347	63.34567288	120.337141	4.587547299	4.902106926	3.14608483	0.223494068	1.177608389	1.992736162	1.589717646	0.612778294
TCGA-CS-6186	58	1	3	0	0	538	2	0.652298855	0.493620619	15.52478489	31.4508436	30.66337593	30.82478307	30.98520627	36.68368933	5544.260568	20.51534927	0.639554358	2368.658315	0.427227091	5671.132998	20.62173905	59.7426782	1815440.763	2.518599676	18.13525787	9.933484554	170.8959168	13.29307221	36.18652111	30.54111866	10.67672065	160.2191962	7.96301503	40.68063538	2.158925526	9385237.934	0.236136675	345.449785	11.34125396	463.000027	36.66097632	8.826212201	7.496205481	0.110895666	1.820422723	2.490660334	3.891370577	0.522834985
TCGA-CS-6188	48	1	3	0	0	814	2	0.718885245	0.543752586	13.24494322	24.35840041	26.77504387	24.91226894	23.23277375	29.81682774	2737.285143	17.51089465	0.613375916	1542.780349	0.563616967	2849.06689	7.339807894	27.22468702	217079.9652	3.299349481	11.22103826	4.345682148	49.85954864	6.536289566	16.22170948	14.86542491	5.726388535	44.1331601	4.554137306	18.26078223	1.18413095	950038.9268	0.122493812	70.31230927	22.14816516	1553.327844	65.43318806	18.69031201	10.28221525	0.216261905	2.313428139	2.706223079	4.497870122	0.45036632
TCGA-CS-6290	31	1	3	1	1	1137	2	0.969297133	0.541032295	17.99510935	33.26069352	39.00129189	40.390625	40.61853915	40.76066871	10555.14872	32.23949486	0.600125015	3877.501423	0.367356399	10756.62779	13.27503907	23.95415955	680007.3777	2.541030299	6.442470726	4.014447068	49.74628146	3.480122533	18.24025787	17.58348347	4.540866212	45.20541525	2.647346	18.71251664	0.56510593	3766522.272	0.191748131	17.4512718	30.45831074	106.7754516	4.145308621	6.984878063	2.067786294	0.544515608	1.030195349	1.782952389	0.923201793	0.615110826
TCGA-DU-5852	61	0	3	0	1	205	2	0.775436986	0.470930975	27.76986437	58.96801413	56.9447368	77.41236562	59.08554153	77.44784494	21179.97924	45.72597914	0.345317218	10720.52969	0.506163371	21336.15574	4.235305077	15.65589166	3471695.745	2.745472419	4.998169587	4.767107092	34.79523318	3.537549727	8.262572596	6.587464198	1.699697215	33.09553596	2.287000942	9.45519211	1.477036158	1907466.359	0.208078816	21.13055193	19.08250812	1243.994821	89.9755345	18.0895561	4.091387244	0.640470466	1.21743303	2.088199412	2.392213377	0.640566125
TCGA-DU-6397	45	1	3	1	1	1401	2	0.687259936	0.609220959	32.48507317	53.32231711	59.19474502	60.00781297	47.04984181	66.92893893	40082.83514	36.64629226	0.649427326	8721.526832	0.217587573	40213.27202	3.404810905	9.223906944	619067.6804	2.255596815	2.876423499	11.09340977	30.41655043	2.016335899	5.719541826	4.863577991	1.474894101	28.94165632	1.249890625	6.374525114	2.256912951	1634049.034	0.292783555	7.921411723	9.568264226	582.101761	44.27764405	7.760714997	2.175663657	0.562794951	0.830097628	1.790542396	1.464476055	0.716004249
TCGA-DU-6404	24	0	3	0	0	4068	2	0.816655008	0.71629825	31.59936482	44.11481506	46.5489952	56.46657735	46.88123741	58.54734783	34116.61268	36.02658466	0.730286867	6965.750325	0.204174734	34213.61549	3.424550427	5.948246922	295294.2242	1.839138262	1.264144125	10.12157184	21.12108326	0.788574089	4.658525221	4.575016239	1.675181193	19.44590206	0.532107912	4.773000366	1.069060524	779438.5931	0.336720566	1.079675264	9.556204837	25.85260898	2.121228319	2.365434361	0.665016182	0.559126646	0.501742819	1.229564549	0.405432851	0.769946178
TCGA-DU-6405	51	0	3	0	1	605	2	0.837159583	0.510838048	9.840459735	19.26336492	21.74151888	21.74151888	20.05215021	22.24162189	1946.325005	16.12651055	0.714808864	1054.64048	0.541862472	1987.567695	3.046753934	4.26103227	9833.447368	2.91190746	0.476403392	8.577609798	6.4746527	0.418732959	3.56011004	3.397576924	2.723897038	3.750755662	0.217199129	3.613727584	2.227435084	25955.70029	0.180401017	0.384643556	23.18343809	5151.328286	283.1634938	27.32689478	6.025578461	0.643673283	1.592117675	2.330417281	3.333642607	0.548160145
TCGA-DU-6408	23	0	3	1	1	3470	2	0.823642838	0.680532102	39.81181281	58.50100636	66.5246438	65.79988778	74.12574488	76.93731638	72992.96168	48.18393491	0.652911053	12936.51891	0.177229675	73178.38881	2.321907012	3.242233552	213202.482	2.022015705	0.473660423	8.718193364	7.566932849	0.296499546	2.745334412	2.694864265	1.273050912	6.293881937	0.199407549	2.773116935	1.208810726	562754.8017	0.299443904	0.1533165	18.11902566	53.91499847	4.814969049	3.11055427	0.873355828	0.557186493	0.579560648	1.349466161	0.526119738	0.745325513
TCGA-DU-7010	58	0	3	1	1	456	2	0.452864262	0.338970121	15.29219139	45.11368539	39.48912034	21.88615787	47.02476076	47.70170988	4075.048828	20.43037586	0.647992941	1904.00928	0.467235943	4150.195313	4.664422769	22.12713092	293689.9991	3.675333293	10.18069178	2.333520846	30.75008368	5.48730095	12.02379608	10.44170948	2.79954092	27.95054276	4.240383831	13.65973314	0.640850342	774377.9273	0.088221238	42.01663726	50.59316493	4206.864531	83.85404058	41.5698277	15.51402362	0.460421513	2.931513115	2.926839929	5.57691756	0.414136661
TCGA-DU-7013	59	1	3	0	0	269	2	0.683074751	0.588542669	18.92730625	32.15961604	27.52174212	35.93648096	35.32857073	36.71658903	8055.00412	21.96742173	0.651388791	2983.236529	0.370358163	8179.168701	4.954088746	10.30718264	126557.3658	2.885984105	2.538257175	6.302060968	20.50118792	1.757374781	7.176166949	6.573075597	2.906090857	17.59509706	1.094291284	7.55886951	1.568954226	467329.1401	0.176217968	5.639136194	22.91204707	776.9248893	53.50737152	11.61921649	7.333466387	0.224971307	1.836794848	2.474642489	3.561707731	0.515735553
TCGA-DU-7018	57	0	3	1	1	933	2	0.70657391	0.64421475	61.47079965	95.41973327	87.66560155	117.3491039	115.3028845	119.4607661	258355.5007	67.42109401	0.510079697	38458.40146	0.148858458	258495.881	2.126317117	9.538307375	22436412.72	0.387174273	2.136421634	71.43598615	190.6838347	2.690439051	4.986843711	3.633010827	1	189.6838347	1.06850311	6.905696882	5.489328254	12327319.45	0.880981335	22.82003923	1.235735261	12.28883476	1.519852657	0.375114914	0.113806716	0.541386531	0.074767851	0.377347118	0.107476104	0.966838796
TCGA-DU-7298	38	0	3	1	1	576	2	0.778056132	0.673417724	41.59302736	61.76408172	60.09838938	76.52613933	71.21298381	76.8927825	82013.85498	48.05592253	0.603514479	15125.9008	0.184431043	82184.32617	2.035134417	3.129028716	251117.7341	1.86742698	0.605799955	11.83843117	9.544396948	0.361525837	2.547883132	2.471760899	1.23798765	8.306409299	0.252788464	2.59110775	1.583142605	551772.365	0.31636868	0.222130921	9.764118656	54.2160688	5.006784462	2.993122199	0.754770579	0.597970267	0.516188712	1.280787685	0.479597126	0.770130708
TCGA-DU-7299	33	1	3	1	1	1339	2	0.80449205	0.656618772	23.99597849	36.54476463	44.72572666	42.08697514	38.57729913	48.28807597	12643.52417	29.3999726	0.561053956	4677.978893	0.36999011	12694.15283	1.412171978	2.062481532	69648.80478	2.176751552	0.331625737	10.72853218	4.897322956	0.207887833	1.7134556	1.674872227	1.072134874	3.825188082	0.138510888	1.736066104	1.635958968	38259.23114	0.267230623	0.077995424	9.813913977	101.3894847	8.124884448	3.586932692	1.076899568	0.51349123	0.663197499	1.440413872	0.597472782	0.720596557
TCGA-DU-7300	53	0	3	1	1	1886	2	0.633928392	0.379726645	18.20883534	47.95248266	37.50256047	65.0333188	59.80278686	65.96776762	12658.65298	30.39844021	0.410079148	6405.328897	0.506003988	12744.66224	1.841460705	2.720973541	120121.1919	2.521171567	0.460227225	6.035550792	5.184938669	0.282894856	2.245672575	2.193115859	1.124682782	4.060255887	0.192059504	2.275638467	1.076113953	65998.62124	0.211418887	0.135485118	24.87492369	268.7870133	18.39836226	7.176957122	1.823271554	0.599072829	0.898573095	1.702456206	0.930324897	0.658850285
TCGA-DU-7304	43	1	3	1	1	709	2	0.615170791	0.499623862	37.31653928	74.68926544	58.4481497	88.97862504	79.62703039	89.7214516	73482.39692	45.94665446	0.50807929	16698.39925	0.22724353	73569.16164	1.700432275	3.922003557	6296657.056	0.223726063	0.794429279	191.4175258	191.9351555	1.898696716	3.324272452	2.291626236	1.001292519	190.933863	0.362916455	6.857482874	11.56051147	3459595.076	0.95001982	35.97428403	1.226823254	80.04761771	6.137311332	0.633659605	0.153291792	0.608245762	0.046799274	0.215583515	0.150865288	0.984994729
TCGA-DU-8162	61	0	3	0	0	444	2	0.615940189	0.562733535	26.80931737	47.64122927	39.00372566	55.34215253	54.46560381	57.29523529	23949.42229	29.34414778	0.567456501	7080.787758	0.29565589	24006.95257	1.85069127	3.354723221	298624.9322	1.817478581	0.737038087	12.71084629	12.59285981	0.47587709	2.534250272	2.432104334	1.03161319	11.56124662	0.312310667	2.614280177	1.699291869	164074.5774	0.348848392	0.412036405	6.787961769	40.69647163	4.309940141	2.437694333	0.604120463	0.593773055	0.458358753	1.175208407	0.376749939	0.790425948
TCGA-DU-A5TY	46	0	3	0	1	1033	2	0.69416739	0.404252826	13.44653408	33.26268419	31.82263914	30.77514214	34.22561141	40.71235264	2871.866636	23.08987067	0.471938679	2070.338685	0.720903492	2903.207245	3.94921552	15.75872995	559302.7745	3.3809482	7.138735755	2.875455916	27.69650105	3.845655814	9.196717297	8.240970959	1.586905468	26.10959558	2.884114439	10.28826359	0.697930381	307299.7477	0.109726218	21.26875856	36.03350909	1472.950903	35.23135782	23.58527595	9.726098525	0.420339095	2.259969629	2.669978202	3.907475131	0.462510706
TCGA-FG-6692	63	1	3	0	1	561	2	0.488832009	0.368046185	14.53361812	39.48857161	40.4385838	27.30437762	32.96176059	42.72909882	6099.006309	19.30327781	0.605652933	2665.424313	0.437025997	6228.677943	3.180805792	5.662563496	28907.4334	2.957080532	1.323195809	7.864055026	10.80462106	0.84120014	4.390813874	4.243997498	2.298509382	8.506111675	0.55228158	4.539164599	1.63634443	128335.7754	0.15592542	1.324768782	21.98508042	1048.194422	56.2791231	13.83397207	5.318181388	0.439339384	1.542002153	2.29226782	2.78605115	0.545641391
TCGA-HT-7616	75	1	3	1	1	7	2	0.687683057	0.605541316	34.03193471	56.20084679	51.7334614	62.66705077	62.15936428	63.33273269	48074.71226	38.64837013	0.570278161	11211.79581	0.233216077	48199.34499	3.255201434	18.91406476	4015892.329	1.59975784	4.260946075	16.51240774	98.01382876	6.000969536	8.637569485	5.182060546	1.014408933	96.99941982	2.346269687	13.11016439	3.332130224	8284330.402	0.508713076	97.26880382	5.519754073	1394.15769	97.43938108	10.36795063	1.31391993	0.777290198	0.482275332	1.310240868	1.07104914	0.836161408
TCGA-HT-7882	66	1	3	0	1	113	2	0.852447056	0.682591663	50.20367997	73.54862752	77.26840924	85.51826362	88.36901058	95.66634418	152688.6042	62.69631099	0.625790916	22076.28303	0.144583698	153048.2231	5.23572306	26.18831204	13643439.36	0.761840389	9.943429236	66.72512288	334.2458205	7.825585505	14.69792512	11.38532383	1.442697677	332.8031228	4.301890395	19.79264793	5.499347163	59956474.86	0.742544901	175.719909	1.670595459	74.25834645	6.827791768	1.198367868	0.499728415	0.424239073	0.267327256	0.913049772	0.421140918	0.888980173
TCGA-HT-A5RC	70	0	3	0	0	162	2	0.808599635	0.696838207	27.51948088	39.4919231	44.38816728	48.66030064	49.03623326	50.75745445	22857.9437	31.93315461	0.412058363	9452.575701	0.413535698	22899.33037	15.9589473	32.67350363	56946540.82	1.573838349	8.2009334	14.47875809	170.432596	5.34910715	24.23963613	23.92253573	2.006480746	168.4261152	3.454950142	25.32298891	1.115997254	14684281.87	0.396115913	53.69380758	7.619565378	32.22674649	2.168756273	1.827758596	0.270446764	0.740410147	0.240141791	0.820184852	0.210702477	0.883152859
TCGA-02-0069	31	0	4	0	1	873	1	0.788486879	0.716298873	43.10409274	60.17612812	67.4588	78.55127611	63.20935345	79.2439571	69527.61129	47.44808744	0.556513303	14693.10043	0.21132756	69894.04297	6.6264361	28.39675564	32088821.87	0.135572684	8.916302365	546.048706	1722.942121	13.03734505	18.60647991	11.07019472	1.391537842	1721.550583	4.103884493	46.94574103	18.86369046	154039663.1	0.971841933	1857.701506	1.068444082	40.46544	2.730337214	0.261601226	0.184735567	0.166924518	0.040108531	0.173107641	0.183086162	0.98853065
TCGA-06-2570	21	0	4	1	1	958	1	0.700063866	0.601772576	32.55066296	54.09130332	48.31969388	60.88571713	53.67299464	62.32435492	45519.93437	37.86736693	0.693989103	8883.809245	0.19516305	45566.7278	1.428237359	14.76914844	6577261.297	1.822229183	6.228866686	9.05930911	63.21314552	4.882276994	5.829406959	2.403675169	1.041882515	62.171263	2.962736406	8.905457627	2.258644842	3613768.481	0.43883465	45.32519006	5.084329993	735.7114388	61.50040467	8.741971556	2.164687798	0.602475447	0.694658257	1.583339708	1.629027835	0.792437114
TCGA-14-1456	23	1	4	1	0	1246	1	0.654082911	0.53559198	21.92556897	40.93707485	41.50908588	45.78709466	31.52543226	47.23406605	7181.017583	26.77624109	0.439959405	4091.308032	0.569739314	7314.355339	4.165447282	10.06070684	335337.6239	2.26929426	2.944975623	11.87716461	34.66138274	1.904345851	6.968190302	6.553360399	2.647641821	32.01374092	1.234609026	7.450522379	1.965049402	406021.9401	0.249497632	6.954607637	8.334590864	201.0825421	15.09822877	4.491170537	3.129282097	0.180809252	1.17358081	1.954430804	1.505681825	0.617074105
TCGA-76-6664	49	0	4	0	1	1101	1	0.518774119	0.454606822	27.59680779	60.70478146	43.47036559	51.16380665	64.60762732	70.49795605	14498.14482	31.49206954	0.528511522	5440.489216	0.375254164	14800.78635	6.902321323	65.92193111	4471012.299	2.634377567	27.04918798	7.5989596	188.2461006	19.29384276	29.6181222	20.68593077	2.904303652	185.341797	12.00571604	39.51775444	1.913703567	23113691.16	0.216207264	684.4197533	11.65774881	1479.283405	93.97685023	15.41558032	7.581951804	0.355556843	1.83680347	2.534323285	3.811752794	0.541073147
TCGA-CS-5393	39	1	3	1	1	1222	1	0.646947883	0.506073239	33.12172314	65.4484778	53.82352405	80.55001644	73.45520066	82.64974852	60772.53112	42.34175419	0.656577701	11385.08329	0.187339297	61100.0208	6.143501866	13.37545497	1604321.038	1.277828155	3.310184867	55.81398455	103.568083	3.208387258	9.919499843	8.487335488	3.390247591	100.1778354	1.427679499	12.059747	6.363643183	8886234.138	0.52578557	47.04102061	3.115703844	616.3957859	41.99549573	4.555687975	2.125042503	0.405330748	0.565534944	1.329870032	1.746549822	0.815807989
TCGA-CS-5396	53	0	3	1	1	1631	1	0.948890421	0.855322987	56.60890648	66.18424545	82.82355664	91.66879759	83.18325679	99.20169917	126353.126	62.80159655	0.47754859	25499.04322	0.201807775	126886.3231	5.088649299	23.05153069	12174980.54	0.997059442	5.872072882	50.21848215	233.8332508	7.94987318	12.88522972	8.49954154	1.114091157	232.7191596	2.939640991	20.4921516	5.903506193	53283155.04	0.688990251	253.899132	2.394906268	610.3906341	38.94856815	3.68884743	1.48187481	0.438021458	0.419051519	1.145011019	1.278213665	0.864607251
TCGA-CS-6665	51	0	3	1	1	1568	1	0.802288958	0.489573376	39.3028719	80.27983923	77.42819844	76.44001215	94.41679109	96.06249972	62988.30784	64.40762857	0.332177239	23047.34383	0.365898761	63588.02699	2.606099929	3.757825369	193998.4344	1.831286631	0.55580446	13.24614941	10.54493167	0.375319693	3.225909536	3.292137317	1.007828856	9.537102809	0.238158555	3.268265104	-0.11422098	679219.1213	0.341766944	0.275064454	18.16988216	35.02892014	-0.852546904	2.209909323	0.711395778	0.502263642	0.486243734	1.230308394	0.458989836	0.782528311
TCGA-CS-6666	22	1	3	1	1	1428	1	0.887929049	0.681470234	47.64259257	69.91147993	74.40056907	87.39752973	77.65034891	91.95251462	137109.1563	62.07643392	0.710489805	18098.27764	0.131999045	137378.3076	3.496877818	8.67247526	1447237.184	1.388562067	2.887838075	17.57523458	50.3752048	1.691885933	5.659037273	5.137761068	2.669309486	47.70589531	1.209188556	6.073183799	2.096297008	5067001.249	0.44452484	4.858858593	2.462427244	25.02614171	3.351324006	1.537743534	0.439141553	0.542605946	0.322766984	1.001501819	0.321867999	0.854180162
TCGA-CS-6670	43	1	3	1	1	1426	1	0.896759704	0.649238347	24.2197334	37.30484115	44.39096972	49.05037337	48.8530689	51.02127985	19555.1455	33.45347832	0.700730079	5009.265672	0.256161002	19750.0434	4.709288028	27.74783737	2318793.215	1.27026317	4.112548272	18.51632585	153.9013512	9.475168181	12.37290845	6.589051558	3.224336404	150.6770148	3.096844113	20.27463109	3.624580549	8118465.99	0.64864964	257.9718021	4.590077345	1271.189445	91.68186306	9.753339121	3.163394291	0.529324468	0.703866626	1.480500531	2.579039405	0.824455565
TCGA-DU-7019	39	1	3	1	1	800	1	0.708115866	0.679130589	15.47359017	22.78441057	22.23111499	26.4028289	27.27513741	28.08113623	2825.302137	16.13400263	0.600342645	1609.885031	0.569809866	2847.71445	1.427865256	2.157000666	16795.10431	3.090098771	0.386316382	4.303246574	3.325252511	0.232557216	1.775403863	1.737253134	1.121839395	2.203413115	0.160533667	1.800117062	0.85431895	9227.794951	0.138378637	0.08836256	25.37858655	699.6271423	38.66367759	12.36022309	3.778064938	0.516612278	1.398172597	2.138250952	1.677717864	0.550085399
TCGA-DU-7302	48	0	3	1	1	1834	1	0.685191689	0.486473586	18.00524431	37.01176145	40.96164166	34.75453856	45.0145664	46.70155005	9806.199668	25.36015134	0.5444033	4069.713748	0.415014367	9861.784035	1.694938946	4.037896897	433800.7239	0.450722188	0.865960214	106.48662	79.44123121	1.445720878	3.167251262	2.450278564	1	78.44123121	0.387333015	4.916148664	8.651097485	238344.7019	0.885229673	14.13703713	1.717986264	414.1672652	24.44972739	2.052840313	0.545658295	0.600873195	0.162655865	0.569067201	0.514456647	0.949058531
TCGA-DU-A5TP	33	1	3	1	1	1012	1	0.480120769	0.3996542	14.87628758	37.2228981	39.05370715	27.77211939	33.44617839	42.02979048	5027.248939	17.87148647	0.533082328	2662.216879	0.5295574	5064.679104	1.794798641	3.467098203	88193.45278	1.417765453	0.73747358	50.05573178	21.66901039	0.752441896	2.646013733	2.298621133	1.179716656	20.48929373	0.321384374	3.093141735	6.078129164	48456.44797	0.476262448	2.566137121	3.326310066	1485.396171	74.51952364	5.1627895	0.708944403	0.747360141	0.371315217	1.081720094	0.562183686	0.843082296
TCGA-DU-A5TT	70	1	3	0	1	743	1	0.42930807	0.340669545	8.477188192	24.8839038	14.34184356	24.37950679	18.10613242	26.22068676	646.1791992	10.6828607	0.599900521	602.5228676	0.932439281	664.6728516	2.075286903	6.188880511	22653.60832	3.487696662	2.740368432	2.181828806	9.221143577	1.370480162	4.028003362	3.684720498	1.854799167	7.36634441	1.101151394	4.326891534	0.437744085	12443.99871	0.100827812	2.497179265	46.30471478	2851.197975	-0.701025147	36.42588287	11.22989783	0.526712291	2.422302053	2.639319972	4.077333001	0.459687507
TCGA-DU-A5TW	33	0	3	1	1	760	1	0.830291606	0.609902967	30.48106801	49.97691377	49.49749356	63.12500189	59.12116795	63.20230604	38856.88186	41.49541198	0.535897974	10352.5493	0.266427691	38945.34221	1.160479847	1.982759315	100682.7813	2.434075859	0.453251607	5.620065109	4.842789668	0.269383122	1.550666515	1.517072254	1	3.842789668	0.190860521	1.588912667	1.129160478	98323.10365	0.213504074	0.120076822	9.257073029	198.7093278	16.54817191	6.445799483	2.291543637	0.476189076	1.065952432	1.903367355	1.130977939	0.611256574
TCGA-FG-5962	54	1	3	1	1	1453	1	0.782259052	0.470334395	36.63270367	77.88650814	72.03471385	89.82204629	85.70880935	91.46584062	111379.3333	60.92742602	0.431231152	25960.34186	0.233080421	111528	2.217551332	4.575957117	1496765.708	0.531841374	1.220964468	116.0376442	54.3538954	0.854451458	3.362027129	3.093686042	1.28078099	53.07311441	0.51240153	3.663405181	6.867546446	1496765.708	0.824006356	2.117311101	1.347614269	22.98587591	2.594715885	0.566357737	0.180721376	0.515788562	0.114937852	0.523312737	0.167263796	0.948817659
TCGA-HT-7686	29	0	3	1	1	1300	1	0.909154466	0.578113736	32.82604307	56.78128893	65.96910003	64.99839783	66.13107858	66.33939791	62836.72864	51.6229624	0.527259224	14496.69438	0.230704155	62922.16653	2.885210074	11.60251585	7590796.364	2.267302821	5.32289494	7.573128881	42.99322584	2.904081225	6.853810596	6.413378379	2.279168666	40.71405718	2.026463789	7.887684237	1.622288468	3914737.991	0.251928817	15.24084292	7.185970657	521.025491	41.92129644	8.43474173	0.818007926	0.824463262	0.436422478	1.233404332	0.607087913	0.825467627
TCGA-HT-7856	35	1	3	1	1	1189	1	0.949338744	0.74518255	57.34196013	76.95021858	91.66526996	94.5885935	91.65191849	97.33688475	215340.9913	73.05182382	0.535609069	32437.99537	0.150635488	215415.8999	3.296338549	7.06086996	18191848.69	0.010932164	1.855433277	5040.304984	578.6570208	1.341896194	5.196988485	4.887071812	1.025161598	577.6318592	0.781715829	6.599442051	55.77653553	9381930.144	0.998420778	16.54394607	1.006441711	3.755683726	0.23712888	0.020094485	0.006414707	0.492486074	0.001883988	0.013093968	0.006411084	0.999415813
TCGA-HT-7874	41	0	3	1	1	1130	1	0.807857662	0.483904892	22.0030461	45.46977406	47.9846116	54.87374903	55.8049259	57.8170224	22768.05301	36.73310536	0.530307145	7325.555702	0.32174713	22828.30757	5.696602769	11.15169998	4050538.012	2.095480391	2.956585403	14.00216653	37.78467235	1.874717709	8.42329035	8.086908927	1.281801915	36.50287044	1.219149024	8.831248531	2.201569898	1780401.408	0.289106442	7.039130296	14.44985801	238.9938326	18.40510943	4.827463181	1.056017533	0.643046459	0.556027273	1.356173514	0.712192237	0.773188232
TCGA-HT-8114	36	1	3	1	1	1040	1	0.793407155	0.602474683	36.27301572	60.2067054	59.49460671	72.60648393	68.31750063	72.69344323	68178.33707	47.76843086	0.385887045	20914.85517	0.306766872	68246.21893	3.534797051	6.66115573	7265776.893	1.233924904	1.429081652	26.09838349	40.26975667	1.089783163	4.954413457	4.624848634	1.02525265	39.24450402	0.616926419	5.23955512	3.309074284	1873559.207	0.584331983	2.906725152	5.099202072	73.35033093	7.339907663	1.812725738	0.215544999	0.787594095	0.174986072	0.700351267	0.18384711	0.917845398
TCGA-HT-8563	30	0	3	1	0	860	1	0.768761409	0.596032031	18.74786097	31.45445212	32.37977155	37.16014542	38.15264531	41.53426715	9240.088025	24.18096893	0.459196754	4637.344794	0.501872361	9265.197223	7.786806402	219.2077876	581620830.5	3.014423096	148.4440515	2.300108712	432.6444382	74.39356528	94.51164836	68.43703255	3.853070156	428.7913681	60.524219	127.2287686	0.674351451	149977225.9	0.183596527	7254.707895	27.72290206	2931.714626	114.3690631	36.74258909	2.2878122	0.882697707	0.983343926	1.878286454	1.223476586	0.661036725
TCGA-DU-6399	54	1	2	1	1	2000	2	0.663943908	0.545762044	31.97510947	58.58800519	53.43477265	71.15610249	57.10255709	71.94248759	48123.72986	38.89914914	0.680700577	9399.41575	0.19531769	48250.64736	2.450873818	3.575530012	174500.5992	0.297350627	0.546810263	1070.45334	46.09205874	0.37330303	2.989487007	2.917576476	1.004158831	45.08789991	0.232398541	3.08965769	24.59308541	460599.9386	0.905738303	0.608952078	1.120603686	23.9377912	1.743129988	0.231559549	0.161447941	0.180114697	0.075934418	0.372540494	0.155509758	0.966135119
TCGA-DU-6401	31	0	2	1	1	2660	2	0.815357034	0.752380445	49.12678295	65.29513525	64.45628983	77.92305102	75.60652586	82.19805683	112925.5635	53.23884778	0.620143276	18218.82076	0.161334778	113146.1843	2.572279533	4.082424414	501820.0848	2.09401841	0.710846466	6.163291606	11.00911029	0.459196917	3.367145985	3.397301301	1.466921285	9.54218901	0.302457693	3.421507844	0.143202863	1324570.238	0.28355492	0.369043842	14.20124582	59.19655531	-1.98625384	3.669115296	1.034464789	0.562157588	0.671021941	1.451647148	0.563002651	0.712843027
TCGA-DU-6407	35	0	2	1	1	2875	2	0.624981955	0.573855455	30.7514409	53.58743331	45.23415641	64.45447158	61.17501788	64.82322717	37948.97461	33.49117882	0.694543188	7862.938856	0.207197663	38084.76563	2.60736916	3.470499509	132246.8918	2.697025642	0.415461224	5.501041909	5.30881933	0.273422502	3.003994022	2.950571043	1.834353572	3.474465758	0.180023896	3.025861161	1.148991339	348697.8593	0.190383197	0.131855683	34.98930915	388.5198152	26.49977921	8.617127045	1.864552805	0.63986078	0.953940323	1.764820067	0.930819254	0.632697647
TCGA-DU-7301	53	1	2	1	1	788	2	0.914032265	0.732370009	39.71063383	54.22209177	59.78316652	65.49755484	66.07419723	69.32184503	72965.86064	49.56074133	0.62492734	13512.4595	0.185188791	73035.11217	1.08904242	1.778493883	288582.5854	0.145472806	0.314204903	405.189813	23.03150872	0.244679447	1.38843004	1.28475137	1	22.03150872	0.137902646	1.473420896	14.50419687	158556.9744	0.966115158	0.243231159	1.09136859	56.01590677	3.258620789	0.266962215	0.083688869	0.526242022	0.025979934	0.139798462	0.082962472	0.991053186
TCGA-HT-8018	40	0	2	1	1	1152	2	0.639736076	0.395891895	12.47544777	31.51225863	24.96244851	34.00291061	35.17041892	37.48117383	4935.391682	20.15952867	0.585532463	2394.129087	0.485094039	4967.43089	4.006079229	18.70194378	1350165.911	2.371902523	5.361797542	9.282289703	61.35266472	5.109278305	9.209562135	6.466386843	1.046028301	60.30663642	2.637639416	11.83955372	2.357277133	696309.7851	0.279017706	55.35899752	11.54841005	1667.733481	117.6143999	15.68379597	2.814217801	0.707779355	0.918658176	1.822271782	1.837078065	0.712379162
TCGA-CS-4944	50	1	2	1	1	1828	1	0.636149921	0.437718351	38.49808162	87.95171941	68.9436194	96.56278444	99.27920156	103.3592274	119504.4861	55.95047933	0.629177494	18648.064	0.156044887	119940.2161	3.258346135	4.689983985	343930.0426	2.555309664	0.741409526	5.069219227	8.521576617	0.45321881	3.941544577	3.877232174	2.058250832	6.463325785	0.309146645	3.98534562	0.860377203	1905008.018	0.204836975	0.347206058	26.45735187	201.8906562	13.17865405	6.330663278	1.810980703	0.548101926	0.940930283	1.73818709	0.876945288	0.637560053
TCGA-CS-6667	39	0	2	1	1	1469	1	0.725387089	0.533028359	21.0911219	39.56847989	46.69493119	46.36756038	38.02055807	51.66395438	15872.12199	28.70246446	0.647998344	4713.391961	0.296960417	15950.82825	2.974655645	6.109195794	248501.5342	2.822071605	1.635879912	4.071019437	12.70007984	0.935769897	4.493707811	4.414445611	2.175724412	10.52435543	0.673158409	4.64489606	0.553193275	344140.0671	0.158639334	1.381649519	17.51406153	331.6363791	10.71231055	9.802347415	3.577659349	0.467267687	1.257545147	1.992003684	1.642022449	0.608903574
TCGA-CS-6668	57	0	2	1	1	1519	1	0.489253562	0.27855133	7.156611038	25.6922523	19.72942009	15.00834176	24.96497547	27.05203351	750.6335284	12.57002596	0.530527356	752.8844282	1.002998667	770.6257349	7.236254943	28.13632634	437978.022	3.015013245	10.7028414	4.695953572	59.18174629	6.671627996	15.76530903	13.35173916	1.10914973	58.07259656	4.649301507	17.87993252	1.22427956	246362.8723	0.151084235	71.14701793	27.23493458	1015.436568	56.14659322	17.13015775	5.126747711	0.538162978	1.601361318	2.380135129	2.473075748	0.53477488
TCGA-CS-6669	26	0	2	0	0	1494	1	0.481251864	0.276883109	17.88101846	64.57966506	40.49273037	65.93789893	49.86386797	66.9217184	8017.652641	31.07908417	0.513774532	3770.593463	0.470286458	8267.110174	5.474766143	6.957634422	74303.72841	3.277321231	0.730174657	2.841881794	8.086920689	0.450285695	6.246500068	6.292749234	4.260129631	3.826791058	0.324807864	6.271758458	-0.203842028	325186.3997	0.119239553	0.316191064	86.41838528	785.9207304	-24.90117761	18.47176519	5.770017886	0.536279663	1.795645727	2.385776156	2.324828502	0.486080998
TCGA-DU-7008	41	0	2	1	1	4752	1	0.854758507	0.672136537	30.79775093	45.82067669	53.84026907	58.60557395	48.08565428	58.87518734	33888.07319	39.16561321	0.625526909	8095.979106	0.238903494	34042.0459	2.578793146	3.472335588	119589.7343	2.564063325	0.467201937	5.776916367	5.731000187	0.286853072	3.021571105	2.980705241	1.656947696	4.074052491	0.194349334	3.045107301	1.050323663	315660.9463	0.203038654	0.142786532	34.03423719	179.5682405	10.5470357	6.305831231	1.829767948	0.545212938	0.949270318	1.76565379	0.898505106	0.635410537
TCGA-DU-7015	41	0	2	1	1	2761	1	0.690961757	0.547359507	34.71204299	63.41726513	57.30350257	75.58366639	70.41242899	76.25800419	61182.19757	43.81890496	0.589255949	12742.76078	0.208275631	61260.31494	1.506373036	2.991142404	703393.3107	0.482882997	0.652504613	107.5834616	36.82817777	0.599043476	2.214847599	1.954560025	1	35.82817777	0.287305617	2.511428332	7.571592483	386385.4856	0.857070063	1.401722382	1.382823709	80.82300432	6.573901008	0.836300721	0.175694196	0.653084597	0.090914033	0.427635901	0.166807387	0.962525802
TCGA-DU-7294	53	0	2	1	1	2869	1	0.649536539	0.483930832	19.29648704	39.87447329	37.28879324	33.35416016	41.24200917	42.71830422	9454.193115	25.89992736	0.527656474	4097.784979	0.433435718	9477.905273	1.284288683	1.879398477	43545.58666	2.560531354	0.28685195	8.693410333	3.709350104	0.196314421	1.564901449	1.520168876	1	2.709350104	0.122709727	1.588646155	1.708529127	23920.30517	0.214800602	0.074880063	15.05338746	365.4798838	25.60091132	6.986553423	2.080593764	0.526760425	0.923840177	1.756606214	1.144974369	0.659387899
TCGA-DU-7306	67	1	2	1	1	1277	1	0.818063205	0.636605984	40.0895861	62.97393851	65.11931675	74.37188878	72.26974461	77.97210188	87052.53738	51.51666199	0.668561416	14207.91789	0.163210842	87122.04074	1.115344341	1.408944191	254990.9768	1.886910308	0.135344845	25.34704898	3.262850353	0.107056458	1.255683181	1.218789643	1	2.262850353	0.058334446	1.268107297	3.775955639	140100.6153	0.363568643	0.031355865	6.438453586	796.9006871	50.52546	5.75338307	0.887939956	0.733369956	0.48735916	1.262178911	0.629148203	0.795508154
TCGA-DU-A5TR	51	1	2	1	1	908	1	0.758734208	0.420957314	25.088959	59.59976978	48.80263034	68.34862752	63.21851112	71.78844525	33575.9855	45.22038413	0.469089808	10729.52854	0.319559601	33670.44244	1.3538855	3.210813631	515725.1602	0.997580309	0.735975693	29.49506454	25.75923162	0.913129441	2.289021094	1.812323456	1.017166957	24.74206466	0.332482256	2.900966372	4.608236868	283357.1738	0.70135073	3.175988324	2.903768777	671.3964478	50.43286981	4.919700417	0.540511322	0.804645434	0.214093347	0.754247546	0.489368423	0.923894894
TCGA-DU-A5TS	42	1	2	1	1	964	1	0.804683541	0.571383886	21.82544618	38.19751784	40.01098482	36.4059147	40.84316421	41.48842082	7427.490234	30.73691393	0.419660289	4386.798052	0.590616468	7576.171875	1.55028686	2.058010352	11252.26781	3.302544793	0.283873794	2.905080588	2.557259279	0.160703914	1.795635593	1.788610162	1.250998026	1.306261252	0.116439209	1.806493493	0.348667475	24724.22127	0.115433104	0.039111556	49.28309282	677.3636912	18.40740673	15.32588269	5.280116288	0.470589367	1.728888836	2.349210393	2.091428105	0.493747104
TCGA-DU-A6S2	37	0	2	1	1	777	1	0.451412576	0.332427926	14.06877325	42.32127376	26.50589557	45.88044927	30.83790788	46.22397917	4719.946289	19.10435523	0.543855997	2502.02459	0.530095988	4819.921875	1.996263972	5.237215518	26330.09825	3.777885683	1.787757851	2.209832848	6.450844692	0.937724481	3.614452655	3.657729106	1.534832386	4.916012306	0.700132173	3.795230383	0.157173782	69425.06373	0.081654688	1.339505659	60.32060278	5965.494073	55.06491496	52.27291212	4.715916895	0.833355401	1.528454348	2.179737253	1.948956982	0.553156102
TCGA-DU-A6S6	35	0	2	1	1	2893	1	0.614183049	0.427531939	18.06590728	42.2562752	38.4375	40.05001756	29.64635306	41.29259165	6272.55249	25.95308795	0.473274989	3475.362469	0.55405873	6396.240234	2.66432687	4.365091291	39566.32888	0.982931308	0.898035424	230.3846725	31.68405683	0.583137346	3.491555929	3.353791698	1.109527494	30.57452933	0.380227538	3.686733757	12.14176609	86937.73435	0.578758405	1.401042994	3.26644039	104.8184222	5.641615499	1.080200255	0.414513685	0.431976893	0.218764454	0.759137817	0.365779965	0.901101885
TCGA-FG-5964	62	1	2	1	1	1588	1	0.769446534	0.735929333	20.3982799	27.71771554	28.46049894	31.40063694	32.80243893	33.89690251	6806.166667	21.32730015	0.581640592	2986.055003	0.43872787	6849	4.722232307	14.59043512	650860.5383	2.751669356	4.691847774	7.600236003	35.54195783	3.279569269	8.675592085	7.284885557	1.292247373	34.24971045	2.057324539	9.748333703	1.844523488	650860.5383	0.194826276	19.76411195	20.48352511	1465.332027	94.1660542	15.76307611	2.956312278	0.685393738	1.11074851	2.017531832	1.686183334	0.62711973
TCGA-FG-6690	70	1	2	1	1	1294	1	0.739554764	0.671549862	23.2586689	34.63431418	40.04996879	35.22782991	39.3192065	43.05810028	11954.91667	25.61397203	0.470741183	5371.137847	0.449282751	12010	2.344574504	3.3293064	440478.8527	0.080040766	0.468170086	967.5234582	268.5475255	0.96266532	3.206984884	2.688171868	1.491455464	267.0560701	0.202386167	6.056071971	26.01817294	440478.8527	0.984598818	26.39125567	1.049585484	21.4159616	1.567456173	0.160216408	0.085765192	0.277450565	0.023089582	0.116798627	0.085219269	0.992791113
TCGA-FG-6691	23	0	2	1	0	1257	1	0.592167556	0.367521835	23.23190368	63.21230864	43.0464865	64.88451279	67.44627492	69.6491206	33106.33333	37.43227831	0.531003058	9389.90413	0.283628635	33180	1.796499312	2.293922496	141678.9932	1.150662822	0.235041137	109.0101752	9.307750784	0.169262928	2.046712169	2.018252396	1.401491353	7.906259431	0.101280696	2.066400699	6.469805597	141678.9932	0.558297852	0.080981145	3.487076624	56.46574536	3.513585474	1.059008046	0.334982196	0.511673288	0.284732178	0.891540653	0.252814941	0.861647262
TCGA-FG-7637	49	1	2	1	1	1219	1	0.393777216	0.335884744	28.96969503	86.24891596	49.64876635	82.63776376	66.64833081	95.7653382	46183.66667	33.962858	0.47434454	13123.48437	0.284158563	46284	2.272258699	3.542796288	403489.1214	1.124595459	0.590084006	105.8601447	28.21764821	0.434057545	2.863028409	2.733375842	1.116442408	27.1012058	0.253143385	2.952571834	6.226264765	403489.1214	0.494271188	0.520748765	2.258264181	10.71157489	1.475720843	1.010455133	0.322122672	0.515372109	0.260173353	0.876042046	0.25357638	0.876556721
TCGA-FG-A4MT	27	0	2	1	1	1164	1	0.780421891	0.712469867	37.73373023	52.96186122	52.6308166	63.52953927	55.56977596	64.03126081	56402.86563	41.33259586	0.597907627	11895.53951	0.210903105	56483.07407	2.145550716	3.021921736	380928.3872	1.060271479	0.413026318	130.3987227	22.26693068	0.293652508	2.556055529	2.489169323	1.254774212	21.01215647	0.180129719	2.596945235	5.928146709	380928.8868	0.511454625	0.210704687	2.033003701	6.195680078	0.845589293	0.785290626	0.296475355	0.451557227	0.272005186	0.87067829	0.221062782	0.866722331
TCGA-HT-7602	21	1	2	1	1	908	1	0.41077637	0.317282575	17.38903146	54.80613439	45.39685244	30.14384747	46.89939038	49.80116373	6134.294089	22.51306494	0.403416806	4017.043489	0.654850164	6187.628303	4.212412779	6.117830461	336643.3363	0.867009212	0.982788334	168.7689178	42.68817224	0.669826502	5.17774802	5.04408873	1.810292727	40.87787951	0.412622331	5.297007432	7.500395099	173614.2553	0.683901101	1.249213173	3.504440129	16.55971128	1.040934689	0.704055553	0.290162503	0.419104593	0.244509374	0.823655728	0.224167924	0.882945564
TCGA-HT-7604	50	1	2	1	1	3725	1	0.694360591	0.459320287	18.43031219	40.12518652	45.93815316	42.36981425	35.96787105	47.29885243	10016.53919	27.86134821	0.48430497	4639.91825	0.463225687	10063.27647	2.070465162	2.871407085	117999.082	2.749658781	0.43028526	3.755202464	4.312759119	0.255147305	2.438020843	2.391339447	1.245000783	3.067758337	0.179359072	2.459106241	0.67522744	60854.68073	0.176038815	0.103257872	46.09556932	311.6484361	20.38507203	9.43036932	0.94541304	0.813898453	0.670850175	1.390783321	0.466390728	0.705470489
TCGA-HT-7881	38	1	2	1	1	1079	1	0.584125069	0.322328313	9.487924032	29.43558991	21.92680235	34.70218644	30.67464983	35.32449891	2764.010159	17.19406599	0.44469317	2141.822231	0.774896657	2783.607582	4.804293231	8.464685158	509716.0291	1.732919482	1.886404376	27.15289433	35.02403082	1.264332562	6.601675003	6.304700938	3.808150474	31.21588034	0.792439497	6.871520116	3.330042136	131435.7946	0.360379467	3.635675872	4.151459161	283.7697731	20.97404231	3.736224713	0.648805754	0.705038174	0.360752395	1.097175731	0.512844402	0.84762604
TCGA-HT-8113	49	0	2	1	1	900	1	0.901952997	0.756761805	24.98757443	33.01907453	38.05392957	39.41399312	42.2673661	43.66699103	15417.24708	29.78165322	0.612812146	4888.338988	0.317069511	15503.20408	2.147434144	4.070508927	79691.67337	3.257061276	0.935996634	2.61142235	6.20216513	0.571307437	3.178920704	3.221369874	1.387558704	4.814606426	0.419726842	3.256431752	-0.090538983	164401.3673	0.118183168	0.49881091	42.97755145	995.5464289	-1.186491778	20.47496417	2.853358869	0.756432454	1.247410502	2.01926007	1.24067812	0.567984121
TCGA-CS-5395	43	1	2	0	0	639	2	0.77673601	0.542962953	14.97737031	27.5845161	28.31360373	28.31360373	27.67401001	35.28137456	6176.610947	21.42588697	0.767327667	2121.632199	0.34349455	6286.697388	3.163774965	4.75080122	16550.26654	3.315170289	0.757966639	3.430488553	6.068200667	0.476925675	3.771373272	3.603930896	2.739554137	3.328646531	0.326805755	3.818603493	1.038606794	91670.94046	0.124162316	0.358476278	26.90889914	1207.049679	70.17530719	17.36071664	12.60649501	0.136309327	2.533198775	2.757624381	5.192604891	0.444405628
TCGA-DU-6400	66	0	2	1	0	37	2	0.713890027	0.542831251	35.09407624	64.65006607	56.26080235	83.5112133	76.3476705	86.02533334	69622.27915	46.15303743	0.640451085	12779.00332	0.183547615	69783.95049	2.32452611	3.602274232	233516.3427	1.804830509	0.677584579	19.02159482	11.02560065	0.410248496	2.921284138	2.846954141	1	10.02560065	0.284173304	2.971969451	1.939678684	616373.8899	0.344298228	0.298701403	12.72544709	57.68454914	4.587629969	2.373730271	0.840057557	0.475000563	0.530482576	1.278894167	0.547858548	0.765022473
patient_1	57	1	3	1	1	1826	1	0.202058715	0.013485678	4.149057934	307.6640131	43.0464865	269	277.3048864	277.3048864	3788.708333	62.16619528	0.230911248	5089.789471	1.343410213	3892	5.525126995	24.57895555	1140328.063	2.075264156	6.444258662	17.1191986	104.1193459	7.011419588	12.76535256	9.108105227	1.889256765	102.2300891	3.169390435	17.1170331	3.298999608	1140328.063	0.323629967	130.038596	8.050917543	1440.312131	96.33351632	12.46250319	6.592995488	0.370928231	1.503257182	2.205953368	3.757302731	0.61030938
patient_2	42	0	3	1	1	1798	1	0.755305756	0.060008338	5.686351875	94.75936282	86	108	111.4001795	111.6512427	24989.79167	71.5722922	0.285424689	14482.19347	0.579524378	25103	1.882545546	10.97948478	1644549.299	1.095850196	3.85315453	27.94963909	90.72511793	3.63632822	5.367912211	3.184464653	1.361615742	89.36350218	1.794351218	8.093952204	4.120556433	1644549.299	0.651481738	36.69758077	2.363666521	249.3805602	22.04650318	3.133462377	1.223775313	0.441071643	0.404195233	1.13481987	1.036555534	0.86867041
patient_3	66	1	3	0	0	1792	1	0.604771599	0.050968758	5.912486794	116.0021743	84.02380615	128.0039062	130.0499904	130.5565012	31655.95833	70.15482047	0.270706352	17876.78111	0.564720895	31755	3.019379538	24.7661987	7758256.808	1.859965941	10.68824284	10.59351721	126.4546079	7.470291211	11.70900099	8.277046538	1.356551567	125.0980563	4.635181596	15.63061324	2.240737884	7758256.808	0.370811495	107.2153659	4.185656831	216.5493113	21.11194067	4.799740335	2.584170338	0.312377474	0.947447996	1.843888388	1.536588245	0.689497811
patient_4	46	0	4	1	1	1792	2	0.60548601	0.041724771	6.717981427	161.0070289	119.0042016	158.0126577	188.5019894	190.2156671	63751.04167	97.48750354	0.216678759	35617.16182	0.558691449	63878	1.87695014	10.06143745	4348151.081	0.758695249	3.624109774	59.75273866	124.0444379	3.24581431	5.628370926	4.05203088	1.083238674	122.9611992	1.617942449	8.250431403	5.950917382	4348151.081	0.756889629	36.39105907	1.705462914	140.1448306	11.56490606	1.556029199	0.679844978	0.390852777	0.260011937	0.861204546	0.600796672	0.90331802
patient_6	54	1	3	0	1	1769	2	0.66249416	0.051002219	5.296262379	103.8437634	80.00624976	119.0042016	118.5116028	119.5115057	25306	68.79588686	0.264701286	15747.45619	0.622281522	25391	2.506933476	11.93233531	1567289.443	2.24201642	5.369653467	6.962300245	49.11490955	3.168509303	6.7143085	5.75281126	1.189705208	47.92520434	2.213893174	7.856601063	1.470645038	1567289.443	0.248004018	16.64424164	6.351988337	158.6324329	14.14502433	5.363090082	2.639936077	0.350298155	1.029014925	1.855855264	1.387614234	0.652885522
patient_11	39	0	3	1	1	1517	2	0.569800295	0.056525304	4.047232494	71.60036614	45.09988914	76.05918748	71.38627319	78.36453279	7159.291667	40.79790978	0.274081487	6554.171383	0.915477632	7213	1.387018825	2.403818284	23956.24532	2.721038695	0.537548603	5.233434973	4.481905709	0.34469997	1.769041413	1.588661672	1.206762424	3.275143284	0.231319305	1.822432324	1.506257045	23956.24532	0.209668319	0.191752054	9.145105691	550.2885189	40.15875569	8.947531572	6.119267418	0.115539525	1.585560125	2.207685083	2.899131345	0.591733889
patient_12	62	1	3	0	1	1494	1	0.828422094	0.068172261	5.258189387	77.13092315	72.00694411	86	87.47571091	87.47571091	17974.20833	63.89696083	0.321594112	10318.32531	0.574062853	18035	2.362520388	20.03224377	3290996.445	1.199421258	9.022730399	36.67724318	167.0396271	6.375717048	9.441175323	6.380637302	1.23048136	165.8091457	3.827592668	13.50845353	3.992296178	3290996.445	0.57499132	93.34252541	2.1318482	143.3682014	11.91989831	2.069892446	1.077387168	0.316235349	0.434417242	1.213267778	0.86100698	0.838536333
patient_14	70	1	3	0	1	1455	1	0.889072254	0.065832677	6.230489399	94.64128928	104.0048076	100	107.01869	107.939798	33713.375	84.14294437	0.27480925	18364.859	0.544735109	33790	2.376290105	14.69360606	3572239.765	1.056396815	5.574476032	36.51139569	136.7075134	4.407227701	7.521721898	5.428909226	1.170429761	135.5370836	2.484146047	10.28196697	4.243848531	3572239.765	0.629545101	49.14254446	2.005194109	109.599114	9.659777798	1.714846639	0.778513967	0.371279292	0.388640764	1.145828627	0.608942669	0.846087761
patient_15	31	0	3	1	0	1406	2	0.792428982	0.057883547	4.090753784	70.67213394	66.00757532	71	78.54934755	78.54934755	11625.41667	56.00264718	0.317886603	7807.001287	0.671545933	11676	3.02370077	17.3039417	2140044.282	1.837798576	6.508687829	24.87207067	100.6854171	5.566303698	9.732687197	7.440599565	1.196534465	99.48888259	2.864379119	13.53830634	3.894547402	2140044.282	0.368341078	88.5605384	4.66754277	845.1329942	54.5293162	6.593640308	3.350206785	0.341303438	0.924386646	1.765834585	2.320829808	0.713031623
patient_16	76	1	4	0	1	1385	1	0.751693925	0.060589374	4.178411579	68.96277845	61.00819617	76.00657866	76.53103945	76.66159404	10317.41667	51.8389016	0.299138344	7661.715469	0.74260018	10369	3.073827186	18.88953516	1361586.97	2.645202546	6.506404232	7.390675225	52.6672974	5.142885877	8.865843201	6.525432802	1.14459507	51.52270233	2.922165236	11.45919886	2.024846288	1361586.97	0.212349276	52.71006286	11.10909559	1564.010917	107.6974512	15.23914897	6.490140207	0.407768577	1.497587103	2.237413249	3.814049526	0.601994801
patient_22	53	0	3	0	1	1258	2	0.945494663	0.047193618	4.198230352	88.95758626	105.0761629	97.04638066	115.3126186	116.4860507	13652.125	84.10892305	0.170191299	16231.06223	1.188903722	13772	1.966732148	4.793239845	170251.4299	3.659387257	1.931451493	1.75264173	6.241104301	0.955694543	3.347048567	3.226121662	1.332485845	4.908618456	0.785501495	3.515983895	0.128792679	170251.4299	0.084438795	1.159408636	54.09268513	2700.484803	35.54622023	37.83003604	5.970980676	0.711339943	1.627787443	2.217319261	2.648831068	0.561433812
patient_26	52	1	3	0	1	1217	1	0.941982618	0.064902728	7.166950138	110.4260225	126.1427762	126.0634761	122.9837388	131.6510539	53916.625	104.0193937	0.241170027	28618.21831	0.53078653	54025	1.741438793	5.125929037	710136.7014	1.996591634	1.705849683	13.88049496	22.0357612	1.241741339	3.146018961	2.535736384	1.136825573	20.89893563	0.74178716	3.625547434	2.693040433	710136.7014	0.325746476	3.247158892	4.83514074	389.0578007	33.12910364	5.918328255	2.316619614	0.441031018	0.860352578	1.71924832	1.416553631	0.711628459
patient_29	24	1	3	1	1	1218	2	0.692135837	0.055410658	4.475689373	80.77307682	90.00555538	62	89.35882721	90.36038955	14267.54167	55.90594116	0.302091802	9416.972122	0.660027659	14326	3.652481402	32.51328692	4598901.808	2.690608771	15.74928788	3.732893541	71.06258945	9.60885356	13.58174554	7.829263286	2.427702114	68.63488733	6.948982688	17.91697118	1.2454419	4598901.808	0.244998589	136.5540443	16.46179479	1525.212934	84.93753486	23.19381111	9.987670638	0.421489186	2.081611843	2.471747189	4.323958421	0.558576073
patient_30	57	1	3	0	1	1172	1	0.783899785	0.06342882	7.043974207	111.053213	102.0049018	119.0042016	120.2829996	122.1638244	47671.04167	87.05458981	0.316680871	20076.9955	0.421157055	47757	3.02892594	14.75176126	4260687.165	2.083009965	4.672442832	12.10784939	63.66896301	3.864436348	7.572220709	5.777484783	1.11905803	62.54990498	2.154275021	9.445420678	2.522503732	4260687.165	0.306025154	31.87744532	5.949871396	458.04062	38.92179868	7.204774516	2.543791978	0.493735468	0.926432981	1.786596452	1.511329322	0.693816283
patient_34	38	1	4	1	1	1125	2	0.744801113	0.060677371	5.370658876	88.51172678	75	96	99.80981916	100.3244736	21629.95833	65.92363265	0.295044376	12724.30015	0.58827206	21698	1.470095206	2.370195156	83092.2754	1.249804518	0.402992615	33.83127152	12.89456998	0.336714216	1.872888924	1.726126965	1.155459022	11.73911096	0.178476453	1.956908292	4.267834014	83092.2754	0.527384618	0.321777141	2.043526409	42.57164037	5.04632748	1.325929154	0.551155879	0.350472637	0.362993607	1.039224675	0.397894041	0.838182623
patient_40	34	1	3	0	1	974	2	0.661076871	0.029357087	2.871124166	97.80003707	79.00632886	110.0181803	94.19129471	110.2406459	11398.75	64.65334251	0.193478209	12659.704	1.110622129	11472	3.288758051	7.469485193	379684.6747	1.979254343	1.872186847	23.98199409	31.75174797	1.547869249	5.154792037	4.546827258	1.919464256	29.83228372	0.809488881	5.752968086	3.720531787	379684.6747	0.333847258	6.524760846	6.17847497	843.0362704	55.8124583	6.771933984	1.62406492	0.617356094	0.705881048	1.448644936	1.013050852	0.731189039
patient_41	45	0	3	0	0	950	1	0.885065212	0.052078033	5.935069191	113.9649273	123.004065	116.0043103	141.6615685	142.6394055	37816.20833	100.8663926	0.237795603	22912.13847	0.605881432	37944	2.328896044	7.475049616	996752.0369	2.607435015	2.542875572	7.53697426	22.06980021	1.694494985	4.579533466	4.041995473	1.189766349	20.88003386	1.084317454	5.125332088	1.735640051	996752.0369	0.204525577	5.29690225	10.4907371	508.652203	38.28795331	9.160066592	4.088790689	0.388352453	1.277108588	2.076486822	2.161729444	0.613317497
patient_42	74	0	3	0	1	915	1	0.715068369	0.045078294	6.269882597	139.0887275	119.0042016	143.0034965	161.2203461	162.3853442	57963.5	99.45794962	0.245986456	29444.8489	0.507989492	58102	2.074784707	8.2384257	2054532.121	1.14363125	3.000691524	32.71948334	68.48345588	2.281006373	4.679458747	3.662657471	1.236613427	67.24684245	1.292703344	5.946493202	4.143948095	2054532.121	0.595902031	13.46344724	2.136544263	129.767296	11.95843125	2.009897066	0.699881532	0.469867217	0.35141221	1.067756719	0.556351729	0.859125545
patient_44	56	0	3	0	1	883	1	0.695855861	0.054793206	4.991474791	91.09660102	91.00549434	80.00624976	98.89893832	98.89893832	20505.16667	63.39010372	0.31169626	11623.2631	0.566845581	20580	3.556064855	12.44614809	1611313.749	1.691238181	4.554169171	26.60656801	73.37768066	3.319106637	7.202534788	5.638930567	1.526358529	71.85132213	1.95390752	8.848453464	3.731579923	1611313.749	0.396087888	26.41862134	3.281753519	243.4168752	19.83251177	3.574337953	1.64146101	0.352107848	0.639117388	1.500311708	1.173612665	0.770151879
patient_46	61	0	3	0	1	853	1	0.794280385	0.056177409	6.460846506	115.0079115	125.015999	137	143.4224529	143.4224529	45097.83333	91.3485282	0.258042064	23744.55683	0.526512142	45215	2.878997413	6.616921852	1233355.146	1.442913016	1.807115083	63.31214399	45.31664327	1.352765305	4.670908946	4.243462046	1.593846883	43.72279639	0.758267158	5.222792929	5.621696841	1233355.146	0.433642086	5.46017559	2.877322333	220.1261169	14.51664343	2.475030115	1.236841175	0.352895913	0.47912426	1.223320922	0.960813409	0.814973735
patient_47	58	1	3	0	1	845	2	0.631392517	0.028751618	4.321300237	150.2976353	113	175.0028571	176.0113633	177.0141237	34662.70833	94.89680226	0.160912935	31949.80147	0.921734135	34815	1.994123186	3.246072672	232790.2339	3.111906021	0.700799695	2.854048171	4.539318416	0.399341097	2.539875232	2.439780389	1.048409525	3.490908891	0.291133213	2.58582529	0.642773893	232790.2339	0.134895731	0.235526232	53.30915966	509.8000509	25.5394427	12.61572035	4.959836168	0.403784633	1.623944288	2.103729469	1.664195646	0.536702193
patient_58	50	1	3	1	1	920	2	0.576875415	0.027659518	2.85524141	103.2281691	70	103.0436801	96.79876032	103.4359705	8631.416667	59.54979285	0.186472851	10912.47433	1.264273844	8718	2.1672713	6.143264367	197120.5153	1.984466146	2.171701874	26.67302146	29.89263992	1.508204386	4.096064197	3.566040027	1.131578718	28.7610612	0.889376082	4.755076196	3.830187129	197120.5153	0.308327545	5.833007724	6.933985435	813.4649855	57.49609961	8.305895105	3.359913633	0.48476438	0.85760569	1.628112931	2.457007496	0.734513119
patient_65	62	1	3	0	1	510	1	0.92682841	0.087363971	5.576000984	63.82494863	70.00714249	70.00714249	75.60423269	75.60423269	11527.70833	59.15477565	0.264306406	9336.951175	0.80995727	11585	2.575718328	10.49039931	509849.9859	2.525460121	3.97836024	7.246395581	31.194505	2.647548368	5.635578976	4.38695477	1.628932489	29.56557251	1.739678989	6.633965166	1.799734574	509849.9859	0.223096644	12.24974343	8.835079787	604.7389981	43.58890994	9.804210492	5.428932099	0.290362231	1.517321824	2.237227256	2.618028188	0.585817355
patient_67	77	1	3	0	1	598	1	0.724737561	0.045237625	6.142022721	135.7724387	120.0166655	137	149.0301983	153.1306632	55492.04167	98.39938604	0.255485096	27538.42025	0.496258912	55591	4.682042713	31.90348381	23433895.29	2.193408223	13.62102702	7.263538691	136.4830748	8.721180971	16.97512935	14.16074038	2.373798264	134.1092765	5.821857777	20.53146785	1.60623016	23433895.29	0.263606843	133.3861557	5.874337815	193.642444	17.80072738	5.504372576	2.176405314	0.434031489	0.899149076	1.765554383	1.230530056	0.687680714
patient_68	57	1	4	0	0	308	1	0.656098892	0.046325728	7.561705863	163.229078	213.0093895	145.0310312	221.6167864	222.5982929	74084.66667	107.0944171	0.211557654	40321.89514	0.544267754	74356	2.531213664	11.91046471	4923037.91	1.735433357	4.409239422	16.58463003	65.39694537	3.347886782	6.403510144	4.897054636	1.428432658	63.96851271	1.925082239	8.136892543	2.955508946	4923037.91	0.400738173	25.20407809	3.875748324	328.8590533	28.79304293	4.869042594	1.872136105	0.45324067	0.721984861	1.589156797	1.252040233	0.747771096
patient_70	55	1	4	0	0	483	1	0.829368927	0.072012893	3.755637523	52.15229349	55.03635162	48.0416486	56.22277119	56.44466317	5801.958333	43.25349168	0.340118513	4590.960856	0.791277805	5842	2.765724337	11.49702386	333188.5956	3.156443973	5.130119827	4.53398762	24.210796	2.965786699	6.544668087	5.710698887	1.393205092	22.81759091	2.084275538	7.552040105	1.240232857	333188.5956	0.138520876	14.20062938	20.89757335	1411.830184	75.14412136	18.52221865	12.96968543	0.207417674	2.489775059	2.73819696	5.385359903	0.472496294
patient_72	61	0	3	0	0	705	1	0.774688094	0.059021882	7.510986746	127.2576625	112.0178557	154.0129865	151.5585695	157.3308616	62915.91667	98.58499603	0.265403749	28823.76821	0.458131578	63042	1.828296894	13.56337278	8186204.287	1.269262715	4.902811246	25.30823811	104.1415363	5.18311321	6.758657965	3.614409199	1.143887901	102.9976484	2.292501264	11.39531403	4.19844297	8186204.287	0.60503046	84.17372431	3.396956886	938.0770996	63.46895048	6.205604409	2.118972348	0.505412845	0.575154295	1.370113487	1.719204603	0.825644103
patient_74	62	0	4	0	0	533	1	0.789422889	0.05339755	5.861902977	109.7785002	118	108.0185169	119.8540779	119.8540779	36447.41667	86.66166083	0.262924055	20219.24666	0.55475116	36531	1.735831664	30.78709383	28625116.64	0.943318503	10.7030836	49.16020088	323.5504096	12.59237417	13.83030705	6.569056581	1.183909907	322.3664997	5.212345064	27.99257511	5.744558966	28625116.64	0.719439015	592.3068681	2.392308616	715.3967806	44.12710258	3.981346243	1.528980626	0.452781319	0.370558713	1.014561716	1.365078078	0.890162138
patient_81	53	1	4	0	0	336	1	0.628815012	0.036127859	5.17135019	143.1402343	111.0045044	158.0506248	156.467249	172.5862103	41633.25	90.0087282	0.233944058	24831.2728	0.596428883	41763	2.922863944	10.3304053	2139361.79	1.475973603	3.763057408	19.36288476	65.88874511	2.640506899	5.99730481	4.888702965	1.825837186	64.06290793	1.590927847	7.157251419	3.008862427	2139361.79	0.46489256	15.25858288	2.57957054	86.05658606	9.069021161	2.261264585	1.023335789	0.342195178	0.52284503	1.3539705	0.711280142	0.796523792
patient_102	47	0	3	1	1	805	2	0.790009885	0.030939949	2.396686402	77.46251893	77.0584194	74.02702209	76.66159404	89.69392399	7108.416667	61.19615565	0.196039249	9119.89166	1.28297089	7174	1.779756593	2.814261105	37361.74148	3.220237564	0.603443751	3.488739434	3.990006933	0.342436787	2.242795062	2.160891968	1.207677437	2.782329496	0.246259728	2.282090533	0.80729329	37361.74148	0.127285448	0.177807508	42.5743519	862.3984247	41.08947725	16.48553791	5.110865162	0.510648552	1.635937752	2.184654643	1.881812024	0.533153778
patient_103	36	1	3	0	0	476	1	0.621571977	0.047830482	8.008491767	167.4348958	130.0346108	185.0027027	191.9088325	192.9015293	90367.125	104.0728393	0.237160815	41062.76283	0.45439935	90497	1.999515862	3.850107402	787316.3709	2.01847407	0.844815274	11.45804589	13.38417745	0.58541614	2.836478806	2.674010886	1.207492144	12.1766853	0.367195151	2.949562137	1.888965347	787316.3709	0.310777136	0.654304784	7.22017715	111.2868041	9.978032844	3.605352697	1.462749456	0.425780923	0.713735214	1.532860251	0.859594624	0.726726142
patient_107	60	1	3	1	1	777	2	0.829107907	0.04888771	5.666750188	115.9135935	110.0045454	142.0035211	143.3771251	144.364123	40599.58333	96.10487688	0.222633904	25659.04804	0.632002743	40712	2.136916629	4.222565917	442818.2211	1.38695779	0.93412896	56.14429432	28.37125918	0.729321978	3.079635728	2.817840374	1.191051316	27.18020786	0.405690977	3.298006616	4.789561768	442818.2211	0.443402986	1.39269142	2.864454766	92.26961215	7.583880587	2.013189033	0.843514921	0.43275707	0.453233562	1.177190898	0.594486621	0.810317507
patient_108	8	0	3	0	0	838	2	0.768126383	0.703139433	33.25313832	47.2923815	53.94069297	55.98594998	44.47674452	57.90217292	39309.92533	36.32652596	0.717661375	7790.512538	0.19818182	39418.38351	1.209846346	25.09654579	4859171.83	1.584442376	4.480477627	9.445513142	81.84546385	8.141962925	7.509921797	2.316965615	1.089929962	80.75553389	3.743690123	13.96643446	2.500631849	7689000.792	0.579653594	138.662366	7.352413942	1997.912258	136.2081043	16.74899051	6.530299725	0.467015884	1.141225326	1.778728177	4.861595715	0.77678724
patient_109	50	0	4	0	0	1048	1	0.728539728	0.611996164	38.31850309	62.61232565	63.96002406	70.44973734	65.19017687	71.15368698	72475.30736	45.6155667	0.675263862	12449.08197	0.171769978	72667.16971	1.938135752	23.13391309	15980510.75	0.769327185	10.42104819	74.15599106	286.1075052	8.43185444	10.61310981	6.004402889	1.372891157	284.7346141	4.524772809	18.65435349	6.572595314	25287078.08	0.75512151	235.3468043	1.676259539	244.0790551	15.96507313	1.666648142	0.769507558	0.359361702	0.254941647	0.840420644	0.694160239	0.90783571
patient_115	47	1	3	0	0	216	1	0.914849815	0.807945584	28.32065993	35.05268238	44.01530314	43.66186957	40.38488277	44.26425483	22356.55855	32.06793999	0.770939504	4978.140218	0.222670238	22447.87602	3.144047061	9.829680554	671440.1733	3.019426662	3.713543509	5.803133988	22.06521366	2.213417324	6.254824551	5.765879841	1.460865872	20.60434778	1.542849519	6.87976626	1.297920419	1062484.545	0.146535796	8.208353625	21.43514099	969.4293968	48.79975875	13.6853663	8.189239955	0.276478917	1.88315443	2.348691678	3.6373004	0.536480098
patient_123	22	1	4	0	0	726	1	0.65040018	0.432785438	19.74198924	45.6161125	45.08226191	59.73110267	39.73622132	60.03326053	15487.10782	29.66872776	0.564243698	5325.139081	0.343843353	15686.28823	2.910990494	12.80843039	208254.7405	2.622318884	4.38103373	9.0218153	35.16124898	3.539487211	6.686459061	4.860125295	1.784027613	33.37722137	1.945501549	8.402072797	2.309443001	1107370.808	0.225957598	25.88609251	13.07405095	2219.688589	132.5930193	19.01990628	10.06931512	0.336142743	1.983583962	2.551720812	5.386299377	0.538681804
patient_125	12	1	3	0	0	923	2	0.788452071	0.638206485	29.71446321	46.55932507	46.91515727	57.03006361	57.09745462	58.82249737	30027.17106	36.70979628	0.60174324	7763.946182	0.258564024	30164.44038	2.439629024	7.538123297	587064.7317	1.46694736	2.164534179	33.06881652	47.76104129	1.763508434	4.748594509	4.089495924	1.668529604	46.09251168	0.95799518	5.549417142	4.056132746	928945.0297	0.461614905	8.246880809	3.224459781	291.0654373	22.68500742	3.543054744	1.355608257	0.472487206	0.587406077	1.401803462	0.943831897	0.777864001
patient_127	52	1	4	1	1	416	1	0.877384217	0.732953874	36.33221756	49.56958255	55.11233164	60.05848712	51.32450239	63.47497393	54771.60646	43.49156939	0.72171513	9663.963937	0.176441126	54894.89792	1.185751722	5.100708496	448492.8089	2.056453487	2.170618819	12.22613571	23.18659924	1.34098288	3.05024186	2.746323898	0.855577254	22.33102199	0.876252904	3.595531295	2.264007732	709672.7477	0.293769614	3.623869885	4.897143326	260.7063788	23.48288127	5.206369856	2.032511695	0.439988081	0.796742044	1.618665813	1.246795818	0.721711862
patient_128	54	0	3	1	1	137	1	0.59487986	0.572478151	26.11594991	45.61912076	38.23972608	50.37314416	47.44736817	55.88804478	20311.64014	27.13789619	0.697608607	5160.624858	0.254072287	20515.53629	5.931389269	19.05378824	594048.7999	1.441887054	5.64011846	33.71725896	119.3956063	4.40866209	11.14218134	9.161646896	3.55263817	115.8429681	2.549135038	12.97250088	3.644809323	3452473.006	0.470320282	44.1375739	2.861137618	103.111876	9.907122036	2.360950609	1.437023254	0.255056215	0.710718745	1.53847464	0.866708927	0.723722204
patient_130	77	1	4	1	1	835	2	0.81725278	0.65086323	29.53436831	45.37722665	49.54472611	56.19379258	44.24291591	56.30859049	33283.97881	37.0846646	0.716900149	6979.895892	0.209707377	33487.39059	5.559898911	14.80131143	637432.8616	2.426598547	4.051492087	10.96815478	45.0489902	3.115457225	9.496350114	8.2737872	3.928586138	41.12040406	1.807106928	10.51793778	2.352155091	3704610.068	0.240044862	20.44634971	8.660174008	691.8716883	54.76165804	9.242035814	3.64129016	0.437768145	1.234020345	2.021936584	1.905916868	0.608614006
patient_133	56	1	4	0	0	791	2	0.826937539	0.736808809	34.91693369	47.38940859	53.00415911	61.9939931	50.58914705	64.78665144	43826.71387	39.18808092	0.680649135	8831.88557	0.201518316	43953.96416	1.647057741	4.595033728	300157.8621	2.204870205	1.462393023	13.28660508	17.48874999	0.979748931	2.987853455	2.705901552	0.947940759	16.54080923	0.626109136	3.287245899	2.225960202	474965.9039	0.265160517	1.878717335	6.966285392	294.7278796	22.46936672	5.52656912	2.249634154	0.4312989	0.922441273	1.731609041	1.239236915	0.673065958
patient_134	54	1	4	0	0	70	1	0.974377894	0.699734127	37.20048102	53.16373691	69.68625989	67.92858298	59.32177919	71.96464697	51678.08444	51.80156999	0.617621554	10863.40454	0.210212988	51993.36088	2.598397912	11.29497859	838497.8471	1.048787977	3.546131682	34.51591728	98.25757906	3.533329961	6.696944012	4.991344779	2.149966108	96.10761296	1.604534203	9.260319254	4.682433801	4458613.332	0.664197715	40.9044536	2.382418268	296.2009983	25.81141447	3.38450981	1.357115151	0.442496887	0.405253977	1.117888739	1.171634888	0.873026781
patient_135	56	1	3	1	1	438	1	0.642547141	0.439634983	23.37150751	53.16116415	45.82853662	65.01698158	59.19715347	65.23954482	20656.48625	34.15855403	0.566987103	6421.185899	0.310855671	20902.63682	4.003626379	14.755976	419316.6803	1.281983838	4.410215458	38.55132987	94.35422998	4.046390277	7.935852417	5.611092368	2.945102424	91.40912756	2.055685906	10.32807891	4.591617651	2229667.84	0.57901685	43.69146044	3.087791928	454.9451869	32.04606692	4.339295756	2.102094335	0.382623347	0.644829448	1.494124142	1.608314114	0.788118912
patient_140	77	1	3	1	1	94	1	0.895490052	0.826206002	50.35415744	60.94624985	75.02545816	75.23580448	65.06893317	76.78168426	110898.1518	54.57676042	0.716567385	15577.9376	0.140470669	111191.7154	3.992591477	11.16609592	2110962.427	1.05090556	3.411468763	45.47712349	95.9751788	3.239265632	7.613925655	6.094455864	2.762871724	93.21230707	1.428209917	10.04738053	5.623917608	11224787.59	0.658549247	42.97799154	2.568317895	622.2116805	41.2496375	3.89267483	0.917556906	0.618407274	0.324558518	1.005133745	0.807057361	0.885202445
patient_154	52	1	3	1	1	1798	2	0.847880129	0.657886057	43.35670201	65.9030565	69.43851137	73.2270139	74.66361586	79.42759023	106492.3186	55.87789201	0.676290337	16065.58204	0.150861417	106628.2935	3.122876253	14.87287837	9395399.509	1.188142289	6.294586132	17.1154808	122.2481676	3.908741044	7.706590275	6.371534331	1.294742344	120.9534253	2.626546793	9.381706038	2.369204107	9385039.404	0.546436239	28.62487453	2.25041636	32.50402327	4.558878006	1.611464764	0.300954443	0.68227966	0.221275924	0.799748805	0.246365959	0.898195859
patient_156	45	1	4	1	1	940	1	0.795562572	0.693415981	35.26321923	50.85435032	56.62591826	58.37889905	49.01451923	70.91178992	44070.87039	40.45781776	0.612326141	9853.769728	0.223589179	44165.38538	3.884165448	9.694020171	2389108.521	2.714765579	2.872840975	5.129475782	22.8999395	1.783567686	6.63044132	6.354691906	2.303975134	20.59596437	1.220548088	7.031241379	1.154948559	2183464.016	0.183823388	5.475603233	17.43927654	577.1361382	39.87391127	11.67366504	2.615348357	0.642982749	1.0377461	1.863205456	1.337274605	0.651121463
patient_157	40	0	3	1	1	2032	2	0.882254232	0.786805533	35.49563966	45.11361216	52.58815104	52.23411461	51.35619535	54.79580531	43696.83831	39.80167526	0.699991213	8570.869436	0.196143926	43776.99713	2.72803539	6.06704692	990569.5753	2.441045507	2.239127443	8.871455909	17.5972234	1.223026229	4.26057986	3.900449245	2.190146446	15.40707695	0.888443187	4.547521235	1.797955312	905306.0847	0.218409965	2.527408638	8.267674347	682.752113	49.2326042	9.960955124	2.232739262	0.640804132	0.803616216	1.654807497	1.432485128	0.732126421
patient_158	41	1	4	1	1	463	1	0.88344354	0.736507121	32.4193395	44.01768642	48.21211848	52.56748974	49.50365519	53.37776698	39391.79182	38.88714069	0.747074114	7494.182415	0.19024731	39470.57975	4.636248547	22.26242801	8511314.128	2.355964534	8.33665657	8.763466981	73.76990209	5.978553681	11.3656172	8.54599409	2.952808789	70.8170933	3.664686572	14.03837254	2.098660994	7778700.173	0.264068191	67.89864926	7.892778488	979.2933032	71.27565691	11.46812194	3.23632946	0.565636368	1.040881116	1.906579756	1.910029768	0.68360172
patient_160	58	1	3	1	1	406	1	0.738595715	0.575250766	34.97843179	60.80553706	54.48489649	67.86012773	66.69021318	72.79978216	63665.94736	44.91070912	0.655166467	11768.9378	0.184854515	63769.14477	7.12856443	33.74837195	38709353.92	1.805491522	13.94187601	19.03039014	196.5173051	9.213668532	19.31505272	16.27681474	2.736701392	193.7806037	5.780895972	23.55364032	2.908516593	35377461.75	0.34847722	181.7027105	4.369083145	225.8941393	18.94598143	3.967055814	1.043185922	0.579601633	0.549589852	1.311341045	0.681840294	0.775503714
patient_161	13	1	4	1	1	241	1	0.905473097	0.775838985	34.72058696	44.75231024	50.03379592	51.05595563	52.27550647	54.87700978	43840.71375	40.52201295	0.723394723	8311.776671	0.189590359	43918.66393	2.897346386	6.845821878	1148980.719	1.871410547	2.178426197	12.16413828	30.80832011	1.264403726	4.613492165	4.326446089	1.302402443	29.50591766	0.91039387	4.889754777	1.614270623	1050082.157	0.321036167	2.625391826	5.749290525	59.18903944	5.159733076	2.802153518	0.650544419	0.619960819	0.478291443	1.157005539	0.385768893	0.782586255
patient_162	42	1	4	1	1	1587	1	0.888763825	0.590002906	25.15555412	42.63632244	45.25912873	50.45374801	49.82337272	51.29461998	27241.77094	37.89362103	0.668100222	6553.390793	0.240564052	27322.72954	7.100367279	25.95894203	7608816.752	2.283260474	8.55388176	7.330955857	87.39783501	6.100571693	13.79290583	10.79307889	2.617589202	84.78024581	3.902976307	15.95335466	1.72741522	6953894.912	0.276863867	64.2652734	9.507340561	450.875194	36.90160652	8.973601252	1.275701558	0.758520601	0.658664125	1.461427521	0.74589439	0.745799257
patient_163	63	1	4	0	0	1275	1	0.753522825	0.695368105	44.1520522	63.49450295	66.53771673	74.31487428	68.15661895	74.67301386	91480.48767	47.84455726	0.670674826	14639.43896	0.160027994	91599.9834	2.461848369	8.77566347	3248283.515	2.504037389	3.121212949	6.52688729	25.92054262	2.01373934	5.001363451	4.318911737	1.737241472	24.18330114	1.292613258	5.692913676	1.685920286	2968688.238	0.220638714	7.395629748	9.419419534	815.4532984	63.22391638	12.14395453	1.908665583	0.732902767	0.789063419	1.657190777	1.161781891	0.725407664
patient_164	58	1	3	0	0	859	1	0.671454388	0.558564285	41.92654017	75.06126211	72.43694593	82.44915883	92.31483691	95.08081916	94750.43439	50.40021379	0.580907674	17302.06015	0.182606658	94899.29002	2.178489244	9.116440308	4899048.784	1.342432987	3.96837116	32.99358777	70.55279638	2.612056128	5.417631635	4.590683765	1.371253973	69.1815424	1.57373208	6.868783311	4.080324385	4477365.982	0.504780791	17.82945165	2.815476774	284.3354794	22.5758475	3.216566494	0.744400056	0.630983861	0.365353715	1.067573975	0.583143917	0.853261463
patient_165	50	0	4	1	1	301	1	0.747600557	0.611227194	46.91675284	76.7582877	75.89617102	80.12783832	94.92107124	96.81269744	134798.0551	57.38453861	0.657265455	19343.38168	0.143498967	134930.0792	2.692897999	12.73918382	11183631.49	1.645515244	5.327743106	16.55580773	75.10480588	3.612366896	6.867415361	5.668314065	1.798643647	73.30616223	2.275432541	8.703468212	2.834195306	10221001.93	0.413324922	28.58896517	3.611251875	282.5594283	25.37328547	4.347360332	0.988421591	0.634123105	0.458017695	1.233027498	0.735062814	0.824811885
patient_166	23	0	4	1	1	678	1	0.765823543	0.730432382	44.83581882	61.38257271	62.81533698	77.12243334	78.02822131	78.02822131	87481.42151	47.00821929	0.63432105	15023.99931	0.171739314	87587.89385	4.439094395	17.55902935	12346491.33	2.178682728	5.804905276	8.937533762	69.76427748	4.299140412	9.651070844	7.884468503	2.056134866	67.70814261	2.581317602	11.35024334	2.031310401	11283775.28	0.279278026	35.68485546	7.192001389	351.2310709	31.97810629	7.229582261	1.585249424	0.647010906	0.720562141	1.547691909	0.95645098	0.733284314
patient_170	76	0	3	1	1	250	1	0.750977773	0.619582712	28.91594934	46.67003902	50.9425441	54.01682125	45.14592564	55.64356167	33129.83507	35.04816197	0.73240003	6811.06911	0.205587172	33206.37565	5.212824936	42.1861471	25048506.68	1.724039914	17.34765742	15.82879784	240.9445634	13.01000297	19.89457428	13.58053205	1.573624944	239.3709384	7.66794294	27.44990305	2.804146357	25020910.33	0.412187548	357.7030918	4.378722436	377.259838	31.43082179	5.38025056	1.49628703	0.573344323	0.669345802	1.541936412	0.981824004	0.753046446
patient_171	56	0	3	1	1	142	1	0.701833888	0.522013664	26.78338829	51.30782996	55.58424167	59.18768572	45.05166373	60.09933447	31979.05054	36.0095738	0.656806781	7418.057693	0.231966164	32057.72419	6.032582683	19.40608478	6342452.784	1.430689206	7.280258039	23.69696544	129.895555	4.503717492	11.91603436	10.50315375	3.6048568	126.2906982	3.026248631	13.44675215	2.752767292	5796521.996	0.441107673	38.82326849	2.960921626	70.92836227	6.744801122	2.0739817	0.580436574	0.565885716	0.415004473	1.121144638	0.380605337	0.814181047
patient_172	29	0	3	1	1	225	1	0.75701177	0.737373468	48.45200539	65.70890802	64.63984298	80.3515625	80.87376268	86.78391466	104051.6835	49.74241674	0.634423804	16863.09924	0.162064646	104171.9789	4.867602371	9.91188654	6438654.012	1.419751362	2.610472053	36.68962977	62.59246444	1.694450314	7.119993272	6.607340821	2.563212093	60.02925235	1.104456124	7.515839593	3.266932637	5884450.576	0.420903844	5.793540582	3.241471353	68.58661218	5.319986073	1.81676312	0.394688512	0.644937146	0.31300341	0.931646713	0.280312643	0.852893322
patient_173	53	0	4	1	1	544	1	0.734826651	0.660651479	44.34566904	67.12415014	62.51527841	72.19806296	78.00383182	82.27345893	83183.55394	49.32461446	0.619200856	14882.5571	0.178912254	83324.10727	5.289580415	15.2870111	9661786.007	2.159742953	5.501826663	12.89415793	63.58175251	3.428514369	9.673617546	8.703657567	2.625045484	60.95670703	2.294198918	10.76227356	2.235281887	9651142.391	0.264215196	22.24765574	6.073977485	279.7083301	22.8569367	5.594549001	1.285858558	0.625933713	0.66013818	1.484497579	0.788343207	0.739496184
patient_174	32	0	3	1	1	297	1	0.763407498	0.42794402	10.98467582	25.66848774	26.65019084	27.51933258	25.39158652	32.16279401	3343.595753	19.59551601	0.660359325	1637.493757	0.489740351	3384.265429	7.504839267	11.1990855	324413.4154	3.242040247	1.818541546	4.540533944	15.98064921	1.160708991	9.236492261	8.996658115	6.129121318	9.851527894	0.771743684	9.359928832	0.992643698	296489.6318	0.127890043	2.295478451	36.8674258	1379.573162	56.35297638	19.11958665	7.947199941	0.429074205	2.017135103	2.517796885	3.251139759	0.486297326
patient_175	48	0	4	0	0	990	1	0.716803485	0.626892774	26.95660231	43.00033983	51.73415904	52.39904548	36.8655849	55.49965738	22873.18517	30.82279343	0.673609738	5784.869041	0.252910515	22938.60698	6.591188512	17.58257495	3859219.784	2.786443715	5.438466449	5.796801293	43.12284693	3.473634813	11.50762317	10.67250558	3.961450727	39.16139621	2.273443004	12.39999605	1.367294515	3527037.965	0.176429726	21.33451111	15.89572993	626.8080651	41.79482182	11.0152976	4.011084222	0.470763598	1.330442152	2.068169765	1.877476039	0.59503922
patient_176	60	1	3	1	1	1041	1	0.511700816	0.427542046	47.23917449	110.4901258	78.00684983	121.9902079	127.8455711	127.8455711	191660.8811	56.53788755	0.571794168	28114.69587	0.146689798	191805.3574	3.369886867	6.166405496	4821127.659	1.257591048	1.188644804	20.98797383	37.38057853	0.870796249	4.627592609	4.428999045	1.4971096	35.88346893	0.525627273	4.792908459	2.211253104	4406147.203	0.530318171	1.557358147	4.0659991	16.08914388	1.40074047	1.250718714	0.262273917	0.653988889	0.219006008	0.767999149	0.205694744	0.895837811
patient_177	20	1	4	1	1	328	1	0.951335992	0.674453333	22.32150857	33.09570506	38.30444236	40.22433587	39.77801716	43.52335708	15043.24726	31.48513541	0.670251618	4396.839873	0.292279971	15104.44217	5.562672986	11.71967909	1252633.96	2.257713622	2.855219318	8.760747014	34.97853349	1.980263622	8.260626549	7.713336839	1.328522546	33.65001094	1.237122273	8.705928122	1.76205335	1144813.772	0.268296672	7.555233482	17.12211807	264.1315628	22.7424339	6.27737864	1.505662352	0.622836234	0.770616261	1.549284664	0.801842678	0.700918525
patient_178	55	0	4	1	1	124	1	0.781977253	0.634964121	43.37283613	68.30753853	75.99096677	77.77406769	70.93959183	81.87860678	71715.93043	53.41494136	0.472417486	17669.9472	0.246388035	72087.39523	6.718947019	24.0392302	23226192.28	0.417792448	8.673712365	149.640676	400.2429359	6.069367805	14.84016484	12.93988357	1.960869242	398.2820667	3.659154797	17.93988615	7.286543233	23200572.32	0.868814597	101.6090225	1.228160477	21.07637857	1.941585339	0.377780142	0.157310063	0.408341725	0.102951756	0.481372138	0.145983672	0.953714069
patient_180	61	0	3	0	0	330	1	0.718607465	0.561719699	32.73067576	58.26869842	60.4631008	57.90338156	65.32233789	67.4047275	53800.19353	41.87232166	0.679233238	10146.61277	0.188598072	53920.47742	5.099594268	28.82770274	23148705.07	0.911104972	11.14969197	29.39815544	297.7756608	8.914096815	14.92073363	10.66999915	3.105465094	294.6701957	4.822795208	20.70841743	3.944793231	23123179.49	0.696496065	206.2102604	1.863834945	75.88370766	8.47703652	1.608193974	0.624267705	0.446472275	0.306071151	0.991909168	0.518590789	0.880837458
patient_181	52	0	3	1	1	384	1	0.673329589	0.547089908	14.44746467	26.4078435	24.8639106	28.90225796	26.60248025	30.56938908	4273.403399	17.7811824	0.70523321	1805.790219	0.422564886	4308.246825	3.705303963	8.264529302	169135.6728	3.22978473	2.119199631	4.2771771	14.04606353	1.386786031	5.714347136	5.317210162	2.631598587	11.41446494	0.922731978	5.989944778	1.053309896	154577.4767	0.129094696	3.225675254	26.94154749	1513.256823	77.92159898	19.17954811	7.83196141	0.428041612	2.046293587	2.478840784	2.871718643	0.484464777
patient_182	24	0	3	1	1	974	2	0.420979446	0.3573117	31.48299572	88.11073289	43.51838899	44.64920053	109.4016778	109.4016778	24561.47619	37.09280754	0.636806305	6416.719868	0.261251393	24645.82388	3.491199389	8.076377679	892001.9895	3.170432912	2.661436251	2.928638627	14.52733651	1.473907517	5.463954635	5.146861088	2.308845607	12.2184909	1.077565733	5.751307575	0.709028234	815223.1963	0.126680994	3.222738567	25.29500617	1122.869171	59.13847266	20.45442375	3.08431267	0.740718425	1.125056847	1.885480426	1.511798377	0.637846012
patient_185	64	0	3	0	0	363	1	0.847070858	0.645661662	26.02393966	40.30584622	47.31993292	49.41746556	39.68042506	49.68574057	23485.15684	34.14190774	0.68881478	5757.632977	0.245160508	23552.78736	4.33634105	14.5234427	2598187.625	2.00174622	4.853978731	14.95443351	66.88541172	3.671238981	8.462178434	6.81022422	2.159502267	64.72590946	2.121316085	10.04083012	2.779320679	2374551.265	0.317093746	29.20980572	5.528845464	465.799458	38.26349107	6.549312981	1.778221634	0.582706957	0.772468702	1.6090187	1.077119509	0.716637789
patient_192	45	1	3	1	1	2407	2	0.723456138	0.533267903	36.30603548	68.08216894	66.00883099	62.60220109	75.43065849	85.54824013	81082.59149	49.25446303	0.625205242	14490.38509	0.17871142	81178.43933	3.664596024	18.03480961	11076249.71	2.237046318	5.286968498	9.089307963	67.538871	4.813240114	8.864493789	6.192933541	1.008710291	66.53016071	2.634501043	11.16686346	2.265105503	10122857.17	0.285866759	46.1195893	7.962093474	619.3727226	52.06826389	9.394202015	2.258024062	0.618230576	0.799993987	1.688302221	1.498253305	0.736502168
patient_193	15	0	3	0	0	1670	2	0.758973327	0.542409242	45.13148842	83.20560364	80.92746511	91.09375	91.19503508	94.57662941	162595.9526	63.15083383	0.657020272	21926.96425	0.134855535	162727.2533	3.517180773	11.31595929	12420261.57	0.911770592	3.706472334	62.45522926	109.911546	2.812713128	6.937549282	5.778270352	2.076460318	107.8350857	1.636815178	8.352004572	5.358371712	11351199.08	0.673420566	21.62639033	1.929964892	130.2664696	10.21962571	1.608203088	0.383325258	0.623678606	0.206968783	0.757843411	0.332466864	0.913249229
patient_194	44	0	3	1	1	1888	2	0.577652573	0.397347039	12.34495422	31.06844395	22.88549073	27.54827953	30.48056662	32.03807934	4204.895414	17.94676659	0.672921366	1872.218815	0.445247415	4247.926077	3.46218702	7.13416335	139391.7106	3.298679864	2.017170694	3.736616084	11.93480168	1.182088388	5.272135566	5.101079457	2.472850419	9.46195126	0.835151691	5.476277086	0.667608728	127393.6494	0.116509683	2.194197295	32.20877713	1511.397899	57.85138042	21.97335082	5.771635325	0.593717886	1.746149698	2.316504588	2.23597712	0.511103342
patient_197	55	1	4	0	0	603	1	0.806320402	0.560152196	19.05138036	34.01107858	37.11375081	35.16630206	38.61430374	41.92493427	10720.61272	27.42382657	0.611182915	3847.033702	0.358844574	10789.45167	2.66936314	8.892739576	329258.1257	2.341145999	2.714858058	9.130808813	29.14563861	2.106201182	4.946856364	3.894830088	1.550296697	27.59534191	1.226620655	5.761192872	2.194084392	358116.3945	0.258025027	8.71995543	8.492780456	758.5531619	57.46597701	9.734348029	3.870899487	0.443530728	1.273310849	2.025683369	1.919547988	0.608368952
patient_207	62	1	4	0	1	90	1	0.912127602	0.676265356	29.53424509	43.6725685	49.09270943	53.75311245	50.2734375	61.63952159	25905.74858	39.8349552	0.544424753	7776.968841	0.300202436	25997.52192	3.093697822	6.510343215	726565.4019	1.60596094	1.539445945	27.68589389	38.74933425	1.264152282	4.626795249	4.097991947	1.334291723	37.41504253	0.674665802	5.053901274	3.729262423	664026.5755	0.40852604	4.134683808	4.313602576	134.8990583	12.23240744	2.874119451	0.799488009	0.567687221	0.471395112	1.23058558	0.546477832	0.800710305
patient_211	61	1	4	0	1	381	1	0.860188036	0.714654196	49.47975808	69.23594422	70.8792317	88.04132811	85.66744678	94.4857755	131022.1362	59.55593089	0.621952506	20058.1105	0.153089478	131181.0066	2.520748642	6.699342276	3861429.838	1.153512509	2.001598838	38.27907774	55.840996	1.567607892	4.452299298	3.884271037	1.383040789	54.45795521	0.850042177	5.18673016	4.47922852	3529053.709	0.579316547	7.079200719	2.30739116	126.3032269	12.07625388	2.163354606	0.559708415	0.592079138	0.313211825	0.988189655	0.446321378	0.867948654
patient_214	69	1	4	0	0	422	1	0.769696434	0.539723363	29.64513682	54.92653991	58.60599491	67.28688047	54.94962292	69.52838954	43577.94743	42.27676192	0.621369824	9637.812642	0.221162611	43667.35981	2.479315098	10.24582418	2827476.707	0.747271444	3.456930172	78.39239757	116.7024585	2.863863507	5.856275135	4.581964561	1.623255552	115.079203	1.523498106	7.692658358	6.137488084	2584103.029	0.753545605	24.88103416	1.684647698	134.6825391	10.0221866	1.362334311	0.456989687	0.505833209	0.216131312	0.780486541	0.402975111	0.913172016
patient_215	75	0	4	0	1	486	1	0.64138716	0.527200441	33.05519682	62.69948624	61.53914762	72.12294594	64.68919835	76.02738753	50465.80278	40.21464543	0.635261513	10395.9226	0.205999351	50576.65209	3.536862285	8.037356137	1811203.551	1.564035622	2.075023714	27.45292442	51.27379694	1.6341484	5.646717128	5.063505907	1.449338816	49.82445813	0.895688308	6.240975595	3.764640028	1969949.289	0.4109132	7.064362056	3.883562164	132.6722415	12.26836143	2.752718301	0.796946225	0.556172604	0.460181339	1.221587928	0.558475623	0.806189782
patient_217	68	0	4	0	0	5	1	0.883372417	0.687731998	37.0371573	53.85405568	58.21840074	66.36534702	62.22612111	67.47056278	62178.4568	47.57318735	0.676776297	11214.99138	0.180367799	62281.26	5.451276382	22.21754618	19771608.56	0.043844788	6.613828638	1516.263394	1185.26322	6.647080291	11.94835676	8.042773659	1.599213793	1183.664006	3.175048792	17.80749262	23.02747894	19749810.64	0.991150697	174.343564	1.013941742	2.947060032	0.174737721	0.023127261	0.011852852	0.237805118	0.00871453	0.069739105	0.011773565	0.995914922
patient_221	55	0	4	0	0	316	1	0.718655947	0.59084951	35.55158554	60.17028857	57.04246974	68.4958462	64.05602101	68.52150445	47630.03632	43.24173572	0.512052186	12409.58263	0.260541112	47807.50398	2.870394372	7.699043723	1245677.886	2.214174185	2.115100298	10.68903882	26.45839537	1.574809624	4.843691857	4.201945213	1.562930902	24.89546447	0.943072696	5.323518101	2.189251992	1354857.252	0.290509427	4.878494172	8.864851262	448.0141525	35.70320023	7.318857626	1.996501506	0.584543683	0.860791172	1.68831609	1.103773954	0.693369899
patient_222	63	1	4	0	1	69	1	0.908240558	0.703553605	40.69915462	57.84797964	70.85166483	70.85166483	62.98257302	72.5562562	78772.94368	52.5398813	0.652363737	13622.15119	0.172929315	78866.31644	2.272326374	5.292321809	1283713.151	2.177443673	1.773253373	4.265589058	18.28516978	0.96714187	3.670593627	3.515168365	1.629129308	16.65604047	0.725458725	3.856947213	0.828518197	1173218.62	0.243660221	1.40278423	6.451374326	77.43237229	7.546184788	4.645794996	0.952403015	0.659494664	0.612443792	1.368663885	0.521167054	0.740304153
patient_224	60	0	4	0	0	44	1	0.927610479	0.843665753	33.08140338	39.2115044	46.33749218	44.98269008	43.81969894	48.71711185	33567.85448	36.37300238	0.750055874	6709.233355	0.199870783	33633.35244	2.527587542	12.1449471	2630530.775	1.954855953	3.879576154	13.82169527	57.70762042	3.220003205	6.891060852	5.681560704	1.728789906	55.97883051	1.753897439	8.454576994	2.712638719	2404107.732	0.332178239	23.99315248	5.206531044	471.2536194	40.28636772	6.52336496	1.902632283	0.557987107	0.745605306	1.606173403	1.236243535	0.739044774
patient_226	12	0	4	0	0	742	2	0.778793129	0.707295665	29.22500156	41.31935624	47.73741302	44.11943082	46.27876006	52.13007465	26905.00917	32.17923072	0.745878458	5821.543625	0.216373969	26964.4524	3.392625841	10.02663345	1331241.916	1.699011305	2.502902516	16.8828393	57.0304408	2.328273126	5.752836046	4.437121926	1.105543535	55.92489726	1.224413803	6.717196332	2.940704602	1216655.684	0.391224631	12.02560399	3.944043018	130.1158679	14.48848299	3.911693715	1.053452065	0.58149246	0.565688988	1.357219106	0.665040486	0.775091127
patient_228	58	1	4	0	0	294	1	0.737177118	0.698809711	26.23189356	37.53796367	37.96540352	43.76437517	41.73281086	48.17054816	18253.5877	27.67212787	0.715811031	4683.65139	0.256587991	18323.27445	2.871358449	8.988865371	782851.444	1.467554829	2.556793896	24.25854962	57.62368333	2.009023424	5.485808357	4.737409796	1.727119525	55.8965638	1.161973035	6.248752458	3.0935366	715467.1986	0.448645243	8.952813951	3.07650633	95.72699342	9.779127285	2.660690131	0.924821984	0.499181508	0.500268306	1.283512366	0.631444756	0.79594494
patient_229	49	0	4	0	1	763	2	0.927235959	0.745046997	34.73824589	46.62557669	52.23411949	56.42135429	52.94754369	57.89432622	46707.35813	43.23291133	0.717219814	8744.910745	0.18722769	46880.69924	2.057995473	9.61779831	572279.2153	1.298437615	3.787712406	28.83354197	69.37643011	2.819556568	5.045285222	3.658669496	1.33670429	68.03972582	1.620721287	6.680242557	3.767312737	2092081.236	0.551865065	19.17073765	2.648644899	225.6534813	19.61374601	3.08368369	0.920247456	0.540386518	0.406117795	1.192750344	0.74490187	0.845835848
patient_230	64	1	4	0	0	171	1	0.749678737	0.589594407	25.70319365	43.59470403	44.84931049	49.21276397	46.12890939	50.36419566	24577.92922	32.68202268	0.712176141	5740.198318	0.233550934	24644.91233	3.398573948	7.998314957	928704.2576	1.931381356	2.483181033	13.48114648	36.21447955	1.581268062	5.444116727	4.931181182	1.910262429	34.30421712	1.031454915	5.86854519	2.292244444	848766.41	0.312927081	4.80141572	5.556620033	106.8014088	10.4365783	3.605387037	1.394788026	0.450455842	0.705641053	1.492349263	0.805140277	0.723125806
patient_231	48	0	4	0	0	394	1	0.873363044	0.781832157	35.10129451	44.89620207	66.13511085	53.83864206	48.83106241	68.51032838	39421.66631	39.2106837	0.649176316	8628.688204	0.218881874	39563.19651	2.45717889	9.001236802	1365631.937	1.754695104	3.014786262	14.03320672	48.8571469	2.253886524	5.188428107	4.193381111	1.313068018	47.54407888	1.326880318	6.127246202	2.603772825	1485326.864	0.375700969	10.6233598	4.03813069	143.8865496	15.56799015	3.912617004	1.597911965	0.431998008	0.745691763	1.579274894	0.947334053	0.720062978
patient_233	65	0	4	0	0	547	1	0.844440019	0.772810982	27.20521564	35.20293613	44.50496786	41.94203795	35.35469168	45.4083661	19522.48787	29.72676805	0.733027047	4783.225981	0.245011087	19584.5206	3.743272577	10.40376205	1172752.198	2.343301662	3.667087954	11.18834893	35.624595	2.199691557	6.788653291	6.299321384	1.561203936	34.06339106	1.511992528	7.397793005	1.857172083	1071808.744	0.239908021	8.641527841	10.26501972	287.1128214	20.08943775	5.961438545	2.34959144	0.443662066	0.984295573	1.75275486	1.224357064	0.645743726
patient_234	50	1	4	0	1	146	1	0.84320629	0.610115972	24.64975557	40.40175424	44.84933407	48.21216548	40.7863757	48.33455603	23159.38029	34.0670133	0.732798391	5361.885969	0.231521133	23215.54866	2.875102831	5.608435981	460473.2966	2.735693625	1.319380873	6.086521414	12.28326566	0.864027894	4.09901743	3.911848751	1.726432594	10.55683307	0.559202133	4.257633449	1.198367426	420838.5255	0.18668052	1.325498695	19.19191258	525.3982099	30.84542346	10.34655543	2.735266095	0.586898605	1.111262497	1.884903885	1.286882494	0.622427828
patient_236	43	0	4	0	0	423	1	0.916931682	0.71113392	34.44126884	48.43148088	56.1091547	60.41559671	62.00223503	64.42924636	45091.10846	44.40835924	0.630512737	9716.671819	0.215489753	45196.46277	2.136907121	8.114166522	8887729.117	0.520130526	1.599084268	67.42894618	218.9722967	5.279649642	6.191708337	3.191626229	0.854188898	218.1181078	0.817364888	14.55210837	7.097017041	9570977.321	0.872446299	173.4266058	1.963105412	438.6756437	30.87240175	2.945289185	0.998382356	0.523168471	0.234575552	0.671787303	0.927617047	0.937761303
patient_237	57	1	4	0	1	510	1	0.737566242	0.588541339	33.35057323	56.66649228	58.71256869	64.32916024	58.98155519	69.7121235	52416.74699	41.79529177	0.693910971	9760.987282	0.186218868	52514.11806	2.246837802	7.18751105	1550460.14	0.120542963	2.419836516	512.8104946	180.1426354	1.775339921	4.193264782	3.400839286	1.560644692	178.5819907	1.032578966	5.19454475	13.17999775	1417003.948	0.970944146	9.399825622	1.050992672	12.40083049	0.853815628	0.10839879	0.064175692	0.27231717	0.028825152	0.173697081	0.063265667	0.98776789
patient_239	68	1	4	0	1	525	1	0.847615865	0.58971126	34.79963886	59.01131829	63.32219544	65.84916774	71.11726946	74.58373941	68967.26515	50.01892961	0.650484989	12502.84505	0.181286659	69069.86641	3.040707447	12.44888468	4159865.408	1.865604681	4.924356606	10.64957795	64.52086019	3.145080302	6.911517887	5.738440577	1.314337864	63.20652233	2.087181869	8.093550836	1.968591358	4524460.633	0.331009265	17.73648562	4.554050659	113.0492712	11.58218596	3.863254642	1.274707222	0.510909555	0.684878776	1.504720224	0.730539611	0.730506977
patient_240	68	1	4	0	0	451	1	0.896267657	0.721784381	35.83379759	49.64612497	56.17492447	60.57613567	55.26083392	62.34578983	49887.26752	44.49621611	0.652506335	10043.67236	0.20132737	49987.10433	2.867195719	13.82669649	4640477.702	0.264305419	4.998347578	184.2528422	308.8098153	3.979144595	7.576508102	5.838869801	1.572369316	307.237446	2.169022229	10.04838022	7.25140887	5047195.175	0.924964461	43.56646999	1.125449686	8.35799107	0.785174113	0.191587635	0.095255849	0.337257071	0.066375399	0.348542394	0.090386519	0.969822878
patient_241	54	1	4	0	1	878	2	0.730978823	0.562271202	33.55929588	59.68524756	61.30170891	70.87926047	56.87803156	72.04191681	56937.5792	43.62865199	0.672210235	10647.43513	0.187001894	57026.15373	2.515521644	9.853785649	4575134.688	0.051318517	3.364510127	1317.57414	507.4316385	2.730505736	6.045469445	5.037757405	1.149004788	506.2826337	1.440802597	8.56288452	23.5884499	4181328.174	0.989882559	36.77529049	1.020878806	6.500004103	0.497706147	0.05685068	0.03405548	0.262572324	0.011757472	0.077175068	0.033908279	0.995537788
patient_243	66	0	4	0	0	60	1	0.864141674	0.845398826	44.70520091	52.88060443	61.3474778	61.53914378	59.01411709	64.56317851	76341.22402	45.69633405	0.739874513	11762.47744	0.154077664	76438.70433	2.09267806	6.811101721	1581724.122	1.575055107	2.702840649	14.6880572	39.02415723	1.711181507	4.083905621	3.402496489	1.519370582	37.50478665	1.114517684	4.744086317	2.599600008	1720356.614	0.427948053	5.828069864	3.39321124	141.767759	15.55762019	3.549496793	0.851594025	0.619085029	0.431441935	1.208759203	0.635447443	0.829976046
patient_245	69	1	4	1	1	13	1	0.948375884	0.610646887	30.56406671	50.0519488	61.60656194	66.35249312	52.71194908	84.25241548	35387.92491	47.46806119	0.587031155	8879.592559	0.250921538	35469.0096	6.464313058	28.6758428	14457734.08	2.017280248	10.63913968	11.38142904	141.5620734	7.349113069	16.20835898	13.8356317	1.816574462	139.745499	4.575655241	19.23931282	2.195126688	13128894.98	0.30124761	107.440257	5.652656009	202.0015619	18.7882505	4.746999563	1.620894755	0.498198957	0.774836289	1.605803612	0.934091547	0.705720433
patient_246	51	1	4	1	0	446	1	0.842082594	0.740427602	45.6608124	61.66816613	75.68280102	62.81533698	78.66215726	80.01468315	87046.01209	51.92968933	0.637221721	14905.94357	0.171242119	87166.57412	2.698886385	7.508188147	3195899.592	0.130594881	2.153447054	379.6695268	182.9564441	1.642662177	5.018003263	4.507216875	1.725786062	181.230658	0.926985315	5.788646259	10.59347368	2920814.656	0.968310782	8.328068765	1.054378431	6.621784873	0.530908753	0.092724072	0.040859594	0.390315998	0.027714455	0.176712168	0.040021621	0.987429215
patient_247	71	1	4	1	0	270	1	0.872870369	0.543366843	34.83647456	64.11225683	64.26807231	78.15755627	76.81115205	82.42664029	81431.79801	55.96168925	0.628771575	14449.53619	0.177443413	81543.00862	4.569614369	22.06758066	22184285.33	0.937504619	7.93653471	37.28314632	230.9769141	6.458839986	12.48326114	9.701075276	2.243550984	228.7333631	3.448727219	16.48503383	4.429461659	22159829.6	0.679054475	115.9245316	1.941765166	90.91450004	9.317560449	1.690528497	0.590302847	0.490618242	0.303952254	0.988399869	0.486968334	0.8774207
patient_254	64	0	4	1	1	273	1	0.721335934	0.490995573	16.24227747	33.08029312	41.38730534	42.06211602	26.25316782	42.11694894	8654.40907	23.86200415	0.715624636	2848.549611	0.329144323	8692.336941	4.96108269	12.30502558	732939.7506	2.829728354	3.505195809	6.264009881	27.31838758	2.347393298	8.185736704	7.497170713	2.717348996	24.60103858	1.499411805	8.778514831	1.557684448	669851.6738	0.175904042	10.05603724	20.39618513	1046.927635	70.2638449	13.50549275	4.700315224	0.492043534	1.433958668	2.181526758	2.30419492	0.578729984
patient_255	69	1	4	0	1	275	1	0.862320482	0.61349841	38.83202797	63.29605312	66.97618588	72.41226778	69.40484032	77.14092072	93935.56832	54.58148302	0.678478522	14728.82374	0.15679709	94053.84544	2.844763593	15.56468051	14791266.86	1.293334454	6.22054269	34.36062331	125.3374041	4.961110231	8.48269683	6.301189519	1.421619304	123.9157848	2.606550656	11.98863332	4.461269175	13518107.97	0.556025108	71.77118327	2.920313996	512.6466744	34.88275595	3.935308482	0.866477097	0.641901327	0.391444464	1.132157838	0.687639348	0.84870301
patient_259	5	1	4	1	0	40	1	0.313954453	0.201956367	22.6030034	111.9202318	51.67210397	103.0276768	43.35368241	106.8399177	20097.10656	35.1378552	0.407450898	8773.331417	0.436546992	20202.69833	6.598393656	26.26393018	6219131.139	1.906626886	8.95611863	16.7006895	141.3100893	6.7684233	14.56490153	11.42992449	1.314077081	139.9960122	3.986504108	17.53559846	2.738305457	6212273.437	0.326214705	95.36085663	5.225165351	215.3910526	19.01522675	4.608541758	1.438646301	0.533603842	0.694293638	1.514446491	0.880411571	0.731159351
patient_265	62	0	4	1	0	255	1	0.714643148	0.665717554	18.90578147	28.39910315	31.40765158	29.65079703	31.68344421	33.30496095	7176.366573	20.29522447	0.647905119	2776.999425	0.386964545	7220.92041	6.880001097	12.56477189	731278.6143	3.240564292	2.914056271	2.961423912	18.2671915	1.737191028	9.378441674	8.934330967	4.097931828	14.16925967	1.242242966	9.620561177	0.651517547	668333.7137	0.123421452	4.600029127	49.46818858	923.6592595	34.58261673	17.9202071	7.190646268	0.438440499	1.835113034	2.385148502	3.098887147	0.528673874
patient_267	54	0	4	1	1	535	1	0.816638525	0.804352976	41.08829736	51.08242101	64.41630959	63.92863923	52.31081345	66.94760637	57806.46141	41.71587295	0.661166567	10935.13536	0.189168046	57893.5128	3.906129557	9.14820408	2897299.23	2.07829554	2.435018693	8.975041232	34.9940517	1.674116838	6.353025138	5.936245104	2.134012398	32.8600393	1.040817719	6.762964025	1.706409774	2647915.102	0.296271205	5.376754002	7.432219446	143.3600598	13.73790289	4.649373943	1.030272951	0.641443321	0.600521194	1.366852972	0.60419218	0.751682532
patient_295	10	1	3	0	0	692	1	0.89599573	0.715298935	35.66390316	49.85873936	56.58505374	56.37765536	56.09301553	57.63939037	54379.99114	44.67321756	0.722920751	9601.804411	0.176568701	54492.86658	2.713052396	9.404468133	2244113.645	1.371589055	2.218518841	23.45681738	58.73172509	2.589974232	4.904581304	3.159693156	1.130339589	57.6013855	1.222426172	6.413765895	3.754917126	2241639.973	0.555656925	17.08147519	2.913611366	378.8065599	31.52477559	4.112926645	0.727217167	0.693070959	0.328738576	1.031061453	0.604639327	0.87582784
patient_299	58	1	3	0	0	286	1	0.775897506	0.587319758	23.62657083	40.22778137	38.12323877	46.92133156	45.14991373	49.31750103	20080.9038	31.21263525	0.649154471	5503.744219	0.274078511	20144.7262	4.193337814	15.30872125	2677555.937	1.56614888	5.047921489	21.95940298	93.18893036	4.130079522	8.908368667	6.859704363	2.496897443	90.69203292	2.264906097	11.02157797	3.49908434	2447084.259	0.450584173	42.11614857	3.482056864	280.4400527	25.09305042	4.18803863	1.657972415	0.444477588	0.67713887	1.530763323	1.11961879	0.755552492
patient_302	51	0	3	1	1	1114	2	0.889806234	0.689789196	42.96459595	62.2865597	71.85778817	73.4765625	75.59569745	77.07420317	92944.0291	55.4229691	0.516034781	19228.82796	0.206886103	93129.97496	1.969636347	3.482204907	786863.3988	0.922547582	0.749871683	43.76112679	23.38272554	0.484519906	2.691054202	2.583095542	1.648578804	21.73414674	0.317897597	2.778820213	3.349056358	719134.9313	0.628329849	0.480069056	1.561061536	17.1865888	1.965059026	0.66814027	0.179386046	0.527397875	0.151955061	0.607249484	0.152106182	0.926834388
patient_306	62	1	3	1	1	15	1	0.756496468	0.594517863	20.20799995	33.99056817	36.27693266	43.5101177	32.65907677	44.9815355	9405.275202	25.71374477	0.567281806	3798.39047	0.403857451	9471.001619	3.069983242	8.210147359	346518.5275	2.362030998	2.305344295	13.69205231	25.65987293	1.750705473	5.193215093	4.469453664	1.281256182	24.37861675	1.027464319	5.782564438	2.565387582	316691.8397	0.26378909	6.46856848	11.0873782	842.3125911	52.5384892	8.466397944	3.318088223	0.437168944	1.105898599	1.943685173	1.885253433	0.64588124
patient_310	66	1	3	0	0	310	1	0.857291066	0.667212178	37.40699178	56.06461189	58.43349257	64.6416366	65.20215803	67.05529622	68538.24766	48.06369088	0.693903255	11671.87239	0.170297211	68652.22173	3.245999483	8.554257911	3133229.318	1.323181279	2.536071002	37.33921749	69.88451377	1.917883532	5.670442277	4.964826685	1.185925374	68.6985884	1.082146673	6.458387258	4.185860968	2863536.754	0.478133748	9.556850355	2.651592037	81.20898244	8.083162513	1.95529015	0.680250461	0.488864216	0.422391766	1.136850887	0.473752566	0.815923574
patient_316	42	1	3	1	1	910	2	0.822021659	0.672630806	23.5145267	34.95903918	45.71656259	36.42052018	37.10534518	46.39877037	14398.67425	28.73708739	0.633454054	4518.393067	0.313806187	14486.36576	1.83024522	3.392849012	98567.47763	0.422683773	0.804055326	372.8117715	31.83890094	0.477427254	2.620396824	2.611392384	1.566871221	30.27202972	0.334448777	2.720389012	10.97290418	107206.587	0.847915554	0.534036862	1.158779195	19.46391204	1.296476128	0.229777397	0.100984761	0.351034145	0.065880024	0.337782298	0.096110786	0.968771095
patient_326	44	0	4	0	1	796	2	0.765715609	0.53837733	36.29359449	67.41293229	64.16231413	70.97673751	80.11347591	81.13068651	81301.53295	51.61913452	0.607968235	14928.02631	0.183613098	81434.13662	3.602084093	16.81018892	12143127.08	1.397658275	5.200073597	24.5997988	127.2353914	4.872040672	9.238072696	6.871473649	0.959946625	126.2754448	2.415628234	12.20457133	3.756820882	12129741.79	0.510795089	63.60957411	2.956928301	207.5025858	19.58111552	3.350851	0.993686803	0.541360536	0.478615148	1.282855074	0.731456685	0.813992056
patient_329	21	1	3	1	0	25	1	0.563472421	0.496610685	24.60484969	49.54555032	61.33220737	61.0105659	35.7630041	61.65380741	19784.83581	27.91755119	0.57172835	6187.511662	0.312740107	19848.09934	3.838764931	10.85328165	1216127.7	0.995114283	3.097057426	74.75045738	101.6160677	2.51480118	6.677168786	5.475201033	1.60689169	100.009176	1.390151736	7.82331211	5.579372152	1214787.287	0.630789194	16.61962938	1.996834666	95.05341346	7.719143128	1.487593478	0.607283991	0.435223388	0.339733374	1.040614834	0.475989002	0.855863283
patient_330	34	0	3	0	0	419	1	0.855408604	0.811571801	34.56442783	42.58948842	49.69992485	51.70850078	48.66203	52.76222191	34341.06793	36.43141482	0.669740071	7628.755659	0.222146722	34444.71169	2.917325677	5.06311096	608261.9279	1.234333219	1.086597965	81.06711074	36.43480958	0.790115595	4.136117685	4.10241709	1.340400799	35.09440878	0.457743911	4.382562739	6.169608749	661574.623	0.513539288	2.099386663	3.430885093	105.6988069	7.72218644	1.723037553	0.638968278	0.471280798	0.341776689	1.012233725	0.504362115	0.853673715
patient_331	7	1	3	0	0	605	1	0.844546921	0.586066363	34.03603319	58.07539104	62.57760546	65.72194971	59.36677575	69.54638405	65380.73261	49.04739267	0.689043768	11390.35265	0.174215739	65481.74776	2.801030112	14.22943051	5344847.593	2.57118965	6.1007267	7.154188963	44.8731836	3.807946589	7.935044083	6.787558995	1.942213103	42.9309705	2.558982848	9.422179695	1.686604693	5813303.911	0.207607147	25.8125456	10.07815476	965.5888737	65.03510307	12.23348407	2.695226654	0.642659401	0.983311327	1.867797637	1.562877724	0.678886829
patient_332	4	1	3	0	0	238	1	0.95378193	0.820824416	46.09977457	56.16277208	73.88888613	69.37011274	73.90296977	75.73805784	85649.89253	53.56703714	0.574538353	16354.96608	0.190951391	85800.35156	5.050462846	9.65302993	5731148.46	0.281108872	2.054975891	274.83516	173.8981241	1.66374146	7.496357618	7.175348421	0.94368738	172.9544367	0.881632771	8.168397943	10.21271131	5724833.258	0.919825281	10.52734742	1.131445255	11.94394945	1.158856184	0.225408562	0.112765351	0.332095024	0.069843544	0.358424867	0.107385975	0.968949333
patient_342	43	0	4	1	1	1096	2	0.695432299	0.545003862	38.14073867	69.98251086	75.58347394	61.66200215	71.47034955	76.32003754	45967.43662	48.66809844	0.473769846	13098.3593	0.284948656	46156.01004	2.894750471	5.518774467	1005654.627	2.629147419	1.239546805	5.274439133	12.67033479	0.779405713	4.344533003	4.386153792	2.00027713	10.67005766	0.527491741	4.462372695	0.502167698	919094.0151	0.192991106	1.037803052	17.63916823	348.6359283	5.217354012	9.456954592	1.630703145	0.714596608	0.831144845	1.610063577	0.824417487	0.68117283
patient_5	53	1	2	0	1	460	2	0.742985508	0.054252114	6.098776383	112.4154597	134	97	142.8635713	143.1293122	33596.16667	83.52305747	0.240717036	20917.21119	0.622607079	33697	1.301783982	21.71753098	5839665.201	1.565606758	6.052443324	10.77701444	93.13824893	7.298111095	7.538789125	3.06477198	1.0866448	92.05160413	3.464417793	13.16431772	2.641351113	5839665.201	0.554599553	116.4659196	6.007690213	1128.333363	89.64561028	11.84525296	3.323499224	0.583707672	0.809141057	1.617093051	2.51642289	0.794093565
patient_10	43	1	2	1	1	1564	2	0.83617727	0.100483892	3.482658905	34.65887763	34	36.05551275	36.40054945	40.33608806	2048	28.98096567	0.35093281	2222.355089	1.085134321	2078	1.458497663	2.307045882	7330.694	3.436244665	0.466461836	3.529180103	3.139666571	0.273224956	1.847102327	1.796405462	1.226807787	1.912858784	0.196440783	1.878234329	0.807043876	7330.694	0.106823304	0.115977191	33.54695755	1861.046206	84.64796173	21.58695607	6.740355082	0.505836137	1.789005027	2.386510842	2.986870951	0.52511475
patient_101	31	0	2	0	0	1294	1	0.716475573	0.05573882	7.043980644	126.3747727	102	135.0037037	135.0740538	136.069835	57686.66667	90.54443763	0.309242017	23347.26018	0.404725416	57778	4.935024147	9.363708811	3014358.736	2.285393697	2.333937454	8.852180206	26.25675967	1.521687482	6.911409499	6.538987284	1.593298607	24.66346106	0.968908486	7.222976731	1.71234604	3014358.736	0.266212408	4.403811589	16.58100858	225.5575315	18.76857199	5.541288178	1.626126417	0.537393094	0.651293017	1.521315284	1.128080267	0.770526981
patient_105	56	1	2	1	1	494	2	0.854025515	0.049796029	3.354480565	67.36441873	66.03029608	79	81.32035416	81.32035416	7306.25	57.53093237	0.236125323	7711.483123	1.055463901	7365	1.986349122	4.535861722	74321.34752	3.135238258	1.384996224	3.77756501	7.78672618	0.825663212	3.005050012	2.698668781	1.52983466	6.256891519	0.579518678	3.176657641	1.138322147	74321.34752	0.145240129	1.060828199	26.59457845	1395.54796	68.67519868	21.1872138	10.97697183	0.347479507	2.243154566	2.551679257	4.557855752	0.502494837
patient_110	24	0	2	1	1	1245	1	0.870917866	0.591177754	20.0125173	33.85194582	35.15395286	40.46890544	37.3924949	41.52802126	13323.53985	29.48226441	0.717748241	3786.678246	0.284209624	13407.40536	1.229022048	2.966359173	133968.3947	0.421838255	0.537386875	92.33461852	56.7510464	1.198991103	2.253424464	1.572410871	1.069246448	55.68179995	0.264822737	3.976331407	8.474370481	211987.3213	0.900068906	10.73328964	1.437370553	298.4729347	19.38420637	1.675614843	0.940672912	0.235423043	0.176143863	0.50132272	0.90523022	0.958435703
patient_111	58	1	2	1	1	258	2	0.682479313	0.486143625	26.95795812	55.45266203	44.55567791	57.03018112	57.37008937	60.64874685	11106.24648	37.84529471	0.381665273	6307.341555	0.56790938	11350.32676	1.963437178	4.047074302	63670.5825	3.62779317	1.009510614	2.926949845	5.249604078	0.612537205	2.877885085	2.774918982	1.437748366	3.811855713	0.42718118	2.979332651	0.664699289	100750.3021	0.092667255	0.594200481	38.55222409	2076.959055	86.97839033	23.85185788	7.051072678	0.464529623	1.961307869	2.286413548	2.27780796	0.488455863
patient_112	35	1	2	1	1	1176	1	0.68008721	0.34082555	14.0588389	41.249369	40.86611071	32.92268548	42.56022505	46.47723952	8019.969257	28.05316829	0.583933398	3318.200402	0.413742285	8155.525462	1.822618053	2.588354306	24748.15927	2.557266504	0.349561638	8.552480165	4.818594887	0.249474548	2.162958782	2.094177498	1.342121996	3.476472892	0.148468625	2.191286908	1.65375815	39160.69908	0.223719829	0.123347623	20.31726409	315.7636591	24.08481179	6.638747216	2.744632642	0.395851086	1.015620163	1.796941287	1.504729176	0.654920213
patient_113	61	1	2	1	1	1017	2	0.817619525	0.804354948	54.01257181	67.15017036	71.01984064	82.52956218	78.96601822	85.14747539	136152.9005	54.90329038	0.67034072	19092.95378	0.140231708	136388.6066	1.792322744	7.699167489	2427545.061	1.721591874	3.064970635	22.94778326	43.70554657	2.010368463	4.463517192	3.799065394	1.104310029	42.60123654	1.301617074	5.306982453	2.990124263	3841257.275	0.372605948	8.241077033	4.213559035	294.6077919	21.40042771	4.087320765	1.019342122	0.611626481	0.486605708	1.248456009	0.725702456	0.80915483
patient_116	42	0	2	0	0	1100	1	0.690561076	0.602446922	26.0991925	43.32197833	50.37315506	38.83667823	47.07160916	50.66076972	22882.63557	29.91647195	0.739629872	5269.956669	0.230303745	23078.54067	4.92211723	17.49804581	873840.8381	0.417914635	5.112649768	210.1832142	305.1666815	5.049710084	10.64180647	8.207622463	2.991262096	302.1754194	2.377328704	14.83427156	10.26819126	5078562.408	0.879532808	106.8075679	1.262258892	64.34036729	4.734785145	0.586616956	0.303518846	0.304600617	0.134523315	0.56284617	0.284585523	0.946311037
patient_117	36	0	2	1	1	1090	1	0.317437968	0.234033957	7.163775252	30.6099822	16.02535603	26.56877976	19.27218531	28.76516599	662.9514172	9.716770541	0.601439053	611.3364661	0.92214369	697.8297166	2.047766547	8.845128776	12288.85476	3.253601346	3.081708973	4.332887403	14.33402841	2.122767852	4.511426251	3.552458798	1.352698001	12.98133041	1.340559429	5.278814622	1.420581459	19445.6418	0.13988513	7.512916998	24.76680119	2775.500989	128.529957	23.46186658	34.27677901	-0.115445631	4.585613178	2.953578226	6.779986251	0.345526125
patient_121	59	1	2	0	0	973	1	0.694871042	0.536355804	20.20076826	37.66299926	38.64976422	43.66159781	40.2240242	48.22496007	11189.49268	26.17092754	0.422709779	5723.329649	0.511491433	11247.51306	5.18583388	22.50543582	1619697.659	2.786734843	9.84692861	6.656833885	63.93183013	5.756476666	13.10368254	11.73709629	2.161413277	61.77041685	3.974615876	15.0953528	1.434136909	2562967.159	0.170420538	56.16318022	14.27859195	592.7918755	37.29457536	10.98721249	5.063952417	0.381083043	1.54270831	2.228425141	2.289135368	0.551673618
patient_129	49	0	2	0	0	159	2	0.673991178	0.616358452	33.7233049	54.71378671	62.7304974	63.4965796	44.03976245	64.60146842	45740.56126	36.87660958	0.702632734	8802.852099	0.192451773	45874.53539	2.065942861	7.019200108	661594.9354	2.485068388	2.56839798	9.01242138	23.22009331	1.692924623	4.171057127	3.549275006	1.00486522	22.21522809	1.068984074	4.77710171	2.00840223	1046889.044	0.223165062	5.422983193	10.10431698	624.4121565	45.74489962	9.181251376	3.504582322	0.459577474	1.153315622	1.949633124	1.88662887	0.637576991
patient_136	67	0	2	1	1	41	2	0.910587426	0.670988089	31.28147664	46.62001778	54.61666307	61.48495079	52.76590493	61.70077866	40087.74531	42.45160198	0.633421519	8942.639663	0.223076643	40390.8361	5.793981593	12.66449788	684134.3606	1.68812117	3.293137487	26.68066917	66.89727027	2.340078298	8.849974087	8.039823735	3.257304046	63.63996622	1.420863811	9.490262468	3.119967589	3637803.953	0.370256712	11.74304037	4.131684121	81.727573	7.820071296	2.454766923	1.127069851	0.372270552	0.64470254	1.449815246	0.689537682	0.730419277
patient_137	40	0	2	1	0	737	1	0.701218443	0.570637763	25.51682335	44.71632446	41.92818462	49.49757222	47.53178982	51.17202254	21437.53791	31.35591141	0.541221076	6895.39836	0.321650667	21564.39037	2.52206047	9.882976519	551168.4929	2.768492713	3.384422828	7.968376331	25.00348475	2.440039002	5.410795282	4.303786616	1.136707081	23.86677767	1.505537892	6.359546239	1.978019759	872146.5029	0.198575073	11.16712278	14.59718482	1407.203791	86.98801162	15.29137323	8.324486815	0.326371549	1.795832597	2.410824394	4.339667143	0.564994492
patient_139	47	0	2	1	0	270	2	0.865285157	0.694706531	36.97584293	53.22512641	67.74742908	75.42205627	53.82383022	76.73240833	54828.17757	46.05491184	0.621712716	11226.13467	0.204751191	55136.20104	7.819584014	20.91021216	2035965.088	2.776642132	6.800942197	5.337648024	50.04093494	4.189894845	13.59959758	12.57204602	1.852768611	48.18816633	2.831027779	14.64942953	1.194754501	11832547.74	0.178213869	29.6567312	21.54374217	403.306489	26.69841538	9.616860013	3.894389833	0.425617123	1.376015466	2.153603674	1.824743615	0.566296514
patient_146	67	1	2	1	0	66	2	0.427898102	0.299722352	24.62336093	82.15390274	46.85054091	84.44969806	84.4857852	87.2032554	35546.69845	35.15349906	0.549261069	9518.565141	0.267776349	35918.91519	5.545145121	11.22412995	495473.2093	3.361809677	3.265467298	2.841534734	17.46004735	1.802106637	8.278057363	8.070311621	3.98703947	13.47300788	1.32601901	8.564409247	0.516967374	2634620.308	0.108630644	4.822872042	40.50067913	1103.184007	22.65290082	19.95048246	8.019634148	0.429782715	2.158927239	2.430760152	2.461725687	0.462041247
patient_168	40	0	2	1	1	247	2	0.821946519	0.691325839	38.12728768	55.1509658	56.56468843	60.9998556	59.61517266	64.90781867	66865.72731	45.33114435	0.717248471	11107.51416	0.166116703	66955.10161	3.60020729	5.404108173	1546029.576	0.356169675	0.866811719	209.4855719	58.07179711	0.648410722	4.442375875	4.218339567	2.414563412	55.6572337	0.372373931	4.593804171	9.309872702	1412955.971	0.891115705	1.368333348	1.142958755	12.29010237	1.17531358	0.235286879	0.083217378	0.430328698	0.055261941	0.302812805	0.079935041	0.975003261
patient_169	45	0	2	1	1	1933	1	0.673041641	0.439657971	23.68471424	53.87077186	41.68780125	60.22206602	51.6503897	60.5495627	25572.61863	36.25727268	0.533951966	7861.379023	0.307413923	25669.67821	3.823929177	7.118008405	830332.4136	2.644788679	1.570093206	3.52313218	15.52267863	1.002970406	5.533571756	5.521839831	1.779870548	13.74280808	0.668842419	5.684291399	0.277756843	829417.3033	0.19248489	1.690752338	23.63743481	208.6828393	4.992849512	7.784277026	1.768725769	0.630942344	0.916305383	1.687568975	0.81474163	0.653227947
patient_17	55	1	2	1	1	1460	1	0.696770342	0.096778846	7.468050623	77.1661468	73.02739212	97.02061637	88.68483523	98.28021164	16047.375	53.76708251	0.226286531	13596.53005	0.847274402	16136	2.056815354	3.83597185	169496.2378	1.082558122	1.020409726	144.2559611	29.00833988	0.62077835	3.064049737	3.062601224	1.573936086	27.43440379	0.424935518	3.24102282	8.176107094	169496.2378	0.518705983	1.11582813	2.176332796	80.27231451	4.395683187	1.054624813	0.243445095	0.57195294	0.224088146	0.745202254	0.185416434	0.889882878
patient_179	48	1	2	1	1	1972	1	0.625681785	0.401917525	10.23170419	25.45722332	27.90576725	25.57548995	20.98881596	31.48107202	2482.375381	15.92812092	0.638711426	1388.111684	0.559186856	2514.21047	3.996855679	5.325497058	59051.13473	3.59763917	0.668247121	2.652961673	6.07167482	0.398277728	4.606745253	4.556871916	3.445471255	2.626203565	0.283644352	4.633069644	0.330950801	53968.36831	0.094074908	0.2432325	55.47970456	2119.574225	55.98203855	27.0227964	8.612018644	0.514141604	2.129487247	2.553244299	3.382455517	0.473325922
patient_18	32	1	2	1	1	1459	1	0.560472022	0.052131225	4.206731151	80.69503812	49.01020302	80.00624976	79.15806971	80.1623353	6478.75	45.22731122	0.22701978	7403.116321	1.142676646	6542	3.433328779	4.160257247	93580.47237	2.968344619	0.344589162	5.746142247	5.508324246	0.228055892	3.769768374	3.723934526	3.188868627	2.319455619	0.150244015	3.782137788	1.299476978	93580.47237	0.157065262	0.093412649	21.24539426	681.7210926	42.17943935	11.11819723	4.666706456	0.393220286	1.544057175	2.067653073	1.723892236	0.541896621
patient_186	27	0	2	1	1	1228	1	0.89546145	0.761423742	24.02769832	31.55627676	38.77099374	36.04962989	34.36694242	38.83047436	14744.88876	28.25742934	0.726418917	4003.052747	0.271487484	14798.27722	3.178135032	4.608340729	241855.9165	2.464732543	0.657375391	12.77239114	9.294658143	0.494421543	3.795178432	3.61906351	2.470074538	6.824583605	0.287503474	3.864809664	2.498572784	221038.2226	0.239198441	0.533374405	12.08482792	614.4216747	39.11498741	6.418419954	3.477578724	0.23983655	0.996272986	1.780845513	2.272035284	0.677693952
patient_187	51	0	2	1	1	1826	1	0.7201548	0.466302188	19.58962987	42.01058965	36.6793476	52.56751174	42.62577967	52.86346553	15943.85055	30.2541278	0.598229535	5120.885721	0.321182496	16017.45964	3.297531184	4.47393824	256147.909	2.823629529	0.614999405	3.284106809	6.560686615	0.367057722	3.795748999	3.690951618	2.531692245	4.028994369	0.259236709	3.82299741	0.690077775	234100.1253	0.169056491	0.207598733	31.03282799	328.4308651	21.53847775	9.93446658	1.552261316	0.715902248	0.849205697	1.60535387	0.726514386	0.668740302
patient_188	33	1	2	0	0	2099	1	0.763268604	0.421331502	7.005092999	16.62608414	17.85119757	16.58093641	14.10575487	20.38450509	590.6741023	12.69016803	0.555367129	613.0123723	1.037818265	620.2248341	5.69066675	8.45904234	33705.35078	3.490255421	1.65392978	3.133009093	10.61463164	0.903465452	6.937768136	6.692375439	4.879645552	5.734986091	0.65091539	7.02488265	0.780552666	30607.46061	0.104356158	1.216349534	39.95453562	1247.461359	51.76559945	16.4857831	19.07949322	-0.100439448	3.294566294	2.954177397	6.16868342	0.380588229
patient_189	40	1	2	1	1	1779	1	0.726296395	0.563128201	37.5938376	66.75893256	64.07677528	82.86489365	83.79103837	88.07560777	54071.56276	48.48677202	0.366383306	18873.87444	0.349053615	54375.54603	3.608746149	8.432401059	2247633.638	3.206197471	2.658543113	2.906910135	14.86299527	1.514196239	5.839274624	5.606199857	2.053414682	12.80958059	1.102034057	6.126684156	0.538393211	2041054.565	0.122870311	3.439130612	30.24807558	1134.656025	45.88900426	20.39888457	2.576380975	0.778901077	1.105031991	1.877515544	1.173694974	0.616678688
patient_19	56	1	2	0	0	756	2	0.67435524	0.067891624	8.764437352	129.0945302	105.3043209	137.0145978	138.4629914	146.4547712	60117.04167	87.05557297	0.281812895	26334.29302	0.438050381	60235	2.122904206	8.899752961	1981987.138	2.170408845	3.305754059	7.433569212	34.06183894	2.221162269	4.880536036	4.037933914	1.455068611	32.60677033	1.415988578	5.736222102	1.823180204	1981987.138	0.282245237	9.084612015	5.527483721	276.8024834	26.85079462	6.279339401	2.32657736	0.453311603	0.914974083	1.797173459	1.344219448	0.691228329
patient_190	15	0	2	0	0	1422	1	0.723030711	0.462493407	22.58489901	48.83291024	56.53377623	48.09308016	50.76317286	58.05945016	24432.79371	35.3076938	0.654513555	6221.296474	0.254628945	24509.63957	2.3743144	4.166066791	1449841.198	0.293399749	0.748300153	109.5366941	101.2780141	1.739520212	3.861172047	2.902760433	1.903048283	99.37496584	0.333075015	7.352703019	9.79298284	1325046.058	0.937976168	39.15359211	1.795384697	787.7136408	45.96722888	3.224538565	1.298664562	0.461099153	0.178622804	0.372369214	1.256798473	0.970399796
patient_195	7	0	2	0	0	2144	1	0.642282777	0.473797266	38.3147701	80.86743606	81.98891927	64.23060878	87.67249407	88.22967852	104629.8745	51.93976143	0.651516131	16481.47545	0.157521698	104732.3864	2.889273118	31.98210321	167364463.3	0.668435473	5.039927568	30.92707203	582.8689287	18.70828296	15.68058769	3.608367798	1.532817647	581.336111	3.52257716	39.95319815	4.675062323	167179914.1	0.826591847	1350.377213	2.167209446	245.7351977	22.6795432	3.016676991	0.807378143	0.59460576	0.240281689	0.716925734	0.73619947	0.931040559
patient_20	46	1	2	1	1	1540	1	0.560236455	0.050806153	5.267244637	103.6733601	78.00640999	98	123.434193	126.6728069	20083.04167	58.08159575	0.270823293	13193.22907	0.65693381	20199	2.323781302	3.058430977	143638.0299	1.570422734	0.344896942	26.75800565	9.570603405	0.253800656	2.639898246	2.556348474	1.481392651	8.089210754	0.152966045	2.666673133	3.113881372	143638.0299	0.396872165	0.142082846	7.325548253	32.51981609	3.377882124	1.609311389	0.70670395	0.362847283	0.435685784	1.146946309	0.476959144	0.812586409
patient_21	52	0	2	1	0	1293	2	0.796891332	0.047336897	6.619399358	139.8359379	141	149.0301983	153.5219854	154.4376897	71116.79167	111.4340469	0.263996877	31443.68517	0.442141503	71258	4.04470841	11.13757585	4750100.136	1.639666935	3.323997982	31.26202525	66.44421554	2.441928614	7.24428415	6.321262769	2.130987732	64.31322781	1.435472902	8.164593522	3.769082066	4750100.136	0.384088891	14.18093454	3.472741908	240.4176609	17.63147969	3.119045127	0.884917358	0.559158589	0.471314706	1.205937635	0.612008226	0.806110534
patient_25	68	0	2	1	0	1350	1	0.584299587	0.056700264	8.047934951	141.9382273	107.0420478	170.0470523	146.2395295	171.2337584	44242.375	82.93444754	0.159327953	37968.00417	0.858181871	44373	2.917593526	4.234829398	592288.4139	1.074902257	0.715090201	79.95205564	21.7152104	0.439992359	3.591344974	3.556579376	1.389505529	20.32570487	0.294942109	3.653484109	5.1197628	592288.4139	0.572648756	0.450187411	5.245420236	32.18879363	2.903193309	0.926351295	0.402938263	0.388456272	0.31388059	0.891384022	0.286862494	0.850847386
patient_27	42	0	2	0	1	764	2	0.821058779	0.055566955	8.872605112	159.6741283	166.003012	165.0030303	175.4223475	176.2356377	129363.4583	131.1018448	0.267760017	46196.89731	0.357109325	129540	1.548466019	4.211642188	2195994.178	0.463029251	1.236145854	118.5830212	60.62903101	1.137924813	3.072998702	2.645903536	1.077719381	59.55131162	0.527641018	4.117310746	9.209130428	2195994.178	0.87356814	7.508926762	1.514926527	278.5046774	17.15701512	1.449106607	0.402626218	0.55519109	0.120851298	0.466068595	0.385354213	0.96010543
patient_278	39	0	2	1	1	660	2	0.807483477	0.480311206	20.48762652	42.65490013	40.5452971	52.94330575	49.58377785	54.02210858	19105.40536	34.44312705	0.612150972	5645.855411	0.295510894	19175.96796	2.325948138	3.146001902	158241.5461	1.192293557	0.403332083	122.1122951	15.18817731	0.263322467	2.717635047	2.671801177	1.723916182	13.46426113	0.168830659	2.746229433	5.597382603	144620.8568	0.489729526	0.156235851	2.813341315	14.71555842	0.849215854	0.983188057	0.296112519	0.530238492	0.239936141	0.800570177	0.229493445	0.885262265
patient_28	46	1	2	0	0	1199	1	0.931888439	0.053404253	2.864298186	53.63427071	57.00877125	59.00847397	65.73431372	65.73431372	5383.041667	49.98115679	0.273520493	5430.578318	1.008830816	5425	3.201835844	4.884301245	89547.03498	3.262340205	0.954404039	4.717104739	7.181677563	0.559805965	3.998826309	3.89493866	2.674512106	4.507165457	0.389881613	4.062802714	1.053107528	89547.03498	0.122978054	0.515754048	23.24554353	1517.58793	78.21431654	14.28400419	7.56005996	0.273638935	2.155641136	2.144391475	1.599624447	0.457972453
patient_289	49	0	2	0	1	858	1	0.831419801	0.620222847	23.54048473	37.95488158	44.15178811	40.58275872	41.31653016	47.74086262	19112.55509	31.55644008	0.691658028	4998.103012	0.261508887	19179.58138	2.230512168	3.184158779	132164.5173	0.665242813	0.423977871	146.4038112	22.37584258	0.370368689	2.648240078	2.46742287	1.784421133	20.59142145	0.191212783	2.737675811	8.328867726	143748.447	0.775351475	0.481693335	1.458712006	75.32281464	5.767928858	0.847920255	0.24505336	0.536161922	0.144001048	0.603513183	0.222323236	0.937269958
patient_296	45	1	2	0	1	1116	1	0.81601948	0.400969792	13.83936277	34.51472666	32.7758747	39.42694633	36.71251609	39.66039879	9173.792762	28.1646893	0.677059851	3130.086553	0.341198742	9229.732613	2.934239087	4.30981051	133152.2867	1.449515062	0.684105137	53.21369016	16.31422501	0.450284374	3.569270705	3.463364115	1.876728222	14.43749679	0.291839935	3.63107424	4.185813393	121691.2568	0.452922376	0.445006776	5.721107216	133.5591	8.269007124	1.755246857	0.380102411	0.631075975	0.308048519	0.90219382	0.270064135	0.853353388
patient_300	41	1	2	1	1	38	2	0.859758253	0.514667719	32.85952254	63.84609202	65.1005526	79.79505404	69.90713226	84.3840548	64528.97272	54.89220454	0.484647298	16053.19556	0.248775006	64660.19712	2.743918144	4.005314652	911174.1131	0.047762382	0.628792879	2080.98101	110.7675726	0.489659231	3.335112721	3.145894973	1.085485036	109.6820876	0.264935954	3.588702558	34.84690685	832744.8448	0.990931271	1.755809188	1.01785484	11.99231227	0.67296038	0.05452396	0.025431889	0.272861715	0.007360284	0.049317239	0.025375453	0.997372654
patient_301	53	0	2	1	1	1130	1	0.824681114	0.349944435	6.348260846	18.14076812	20.09617439	22.52630487	18.07243354	23.49320254	852.3111852	14.96034885	0.511828872	849.3593447	0.996536663	880.1097361	2.532890933	3.228109629	7771.069395	3.372755147	0.357085904	3.525405399	3.832829065	0.210999316	2.828307477	2.771828505	2.304636006	1.528193059	0.147626684	2.840712289	0.896763514	7102.174283	0.114339599	0.070323125	43.2609856	2421.7213	112.2164452	27.95687625	5.319801483	0.68791249	1.674015542	2.322672989	2.238362527	0.518254043
patient_31	62	1	2	0	1	980	2	0.669781408	0.049907739	6.210120524	124.4320139	110.0181803	153.0032679	152.4729484	153.4731247	35027.375	83.3422495	0.182755738	28328.14681	0.808743071	35128	4.107373256	5.535633106	821745.9053	1.638880278	0.681185489	17.37439784	15.64290557	0.456822281	4.793791035	4.70569553	2.46655312	13.17635245	0.293488984	4.836621057	2.048000361	821745.9053	0.40578669	0.412470762	11.06945255	41.46034842	4.210735679	1.962819999	0.709683141	0.466018861	0.470642605	1.175353776	0.451053629	0.79208147
patient_318	48	1	2	1	1	1006	1	0.798134696	0.421456045	11.94267495	28.33670341	27.15461301	29.6484375	32.4890353	34.12809854	3365.224022	22.61650615	0.523770258	2073.413606	0.616129444	3419.907199	3.746591886	5.866802194	80891.17789	3.502110226	1.028322664	2.503936622	6.767311856	0.639604252	4.582597212	4.379908272	2.803295876	3.96401598	0.462647337	4.649419022	0.638915295	73928.46649	0.105727351	0.61690004	62.40477662	1922.215742	50.83649512	27.86428168	10.2656282	0.446092025	2.292993064	2.448642839	3.454100842	0.497908524
patient_32	28	0	2	1	1	1280	1	0.710737333	0.038370196	4.939827935	128.7412754	107.01869	162.0123452	160.0781059	163.6123467	36988	91.50123069	0.194650247	27580.559	0.74566235	37125	2.456168324	4.138658754	407513.9989	1.592185601	0.883099108	20.13626105	16.21586308	0.522992094	3.243191271	3.167826031	1.152248322	15.06361476	0.367420981	3.313126628	1.59091293	407513.9989	0.376149605	0.458518433	7.719257032	29.25703988	2.192042007	1.674628188	0.563667983	0.488155997	0.441369006	1.074638581	0.333139152	0.794419734
patient_320	50	1	2	0	1	1035	1	0.824159623	0.623072486	21.55462336	34.5940863	40.77010795	39.67999259	36.21885869	42.02725468	13268.71295	28.51104911	0.589490132	4597.906311	0.346522404	13323.20576	2.869098615	4.656231129	200978.1306	1.415492439	0.809144326	49.01123186	21.68048833	0.557629784	3.631642841	3.458811001	2.17490642	19.50558191	0.355672573	3.713004096	3.299991045	183679.0361	0.410455103	0.597569686	2.834968227	50.53950859	3.833434379	1.50474389	0.33642736	0.623104574	0.28535765	0.841139505	0.240380918	0.861424766
patient_324	62	1	2	0	1	1110	1	0.86370238	0.427364421	14.23368114	33.30572325	40.92072485	40.61502789	34.51436592	41.7094784	3149.9554	28.76623244	0.395635792	2626.585165	0.833848367	3229.809563	2.772566847	4.465139741	45447.52169	3.498138275	0.676844616	3.507653945	5.625619284	0.488453337	3.526950109	3.445954228	2.156879091	3.468740193	0.306010493	3.586095329	0.736158337	41535.60842	0.108770521	0.42070264	46.28841279	2301.394848	48.60527807	27.48049819	12.72664054	0.397479461	2.444492472	2.53687459	5.110372934	0.482809821
patient_339	66	0	2	0	1	22	2	0.694629669	0.489959834	27.45831033	56.04196183	60.06251023	61.00043782	46.80636251	65.15973152	40846.02588	38.92840939	0.698237966	8214.488712	0.20110864	40925.57546	3.174673967	24.07227252	12067061.79	1.827256276	9.952061121	15.46920646	124.0187019	7.654413111	11.63936921	7.962134413	1.675346238	122.3433556	4.308053947	16.41567418	2.972292149	11028393.21	0.397691054	133.9994431	4.898263976	857.7190132	59.96917341	7.440299598	2.070783621	0.571501871	0.743119254	1.642894722	1.430474009	0.753278502
patient_37	39	0	2	1	1	1080	1	0.788296481	0.040194097	6.012302475	149.5817285	159.0031446	162.0123452	178.2386041	179.111697	70725.125	117.9147503	0.222601611	37153.94817	0.525328844	70850	2.001238423	16.18872508	6964681.06	1.309907288	3.169209825	14.08732951	86.90112032	4.935883685	6.243912092	3.207613544	1.090171855	85.81094846	2.013004898	9.914725374	3.033255927	6964681.06	0.618041008	59.31534103	4.036099905	587.343274	51.81005303	7.009736869	1.482590499	0.660913565	0.482706952	1.238447625	1.19837093	0.851391512
patient_48	42	1	2	1	1	838	1	0.842413556	0.079498156	4.006676993	50.39962177	47	55	60.95900262	61.72519745	5608.125	42.4573246	0.332768031	4587.270152	0.8179686	5650	1.254166005	1.807777866	12906.38592	2.666753766	0.266410351	8.677342868	3.206233349	0.187614433	1.489513899	1.406452396	1.127560914	2.078672435	0.116477829	1.511395412	1.959359162	12906.38592	0.208080633	0.065664438	11.17443275	698.886949	46.84335806	9.397409751	2.25321182	0.560044072	0.995072931	1.772744704	1.080285444	0.648281249
patient_49	59	0	2	0	1	819	1	0.78364925	0.057454201	5.501393598	95.75267796	112	122.0040983	128.8914272	129.4526941	20197.625	75.03651426	0.254374546	14099.72611	0.69808832	20369	2.57275754	12.23558393	1343661.26	2.244369036	4.305548907	13.65601153	46.63204614	3.339758686	6.47379348	4.90648367	1.391784124	45.24026202	1.939830927	8.121944993	2.697329512	1343661.26	0.278586586	24.05598845	6.490077284	965.1949294	65.08130604	8.936665422	3.516467047	0.433471926	1.098889298	1.981712455	2.12918351	0.658780477
patient_50	64	0	2	0	1	821	2	0.744331805	0.044847549	5.851845532	130.4830627	138.0036231	155.0129027	155.0290295	157.0636814	45246.33333	97.12269357	0.223311401	27497.64418	0.60773199	45380	3.81695746	11.60718615	2925973.202	2.427353725	3.477896592	9.922200667	37.38888616	2.549809751	7.166591035	6.274196776	1.451712484	35.93717368	1.518252555	8.029766683	2.103611449	2925973.202	0.243384996	13.11712592	10.55969278	537.1940545	41.70851132	8.080556021	3.215824201	0.439349419	1.103317946	1.937290804	1.78024124	0.645165531
patient_53	42	0	2	0	1	777	1	0.819041443	0.04890289	5.436063174	111.1603667	116	110.0181803	125.399362	126.2497525	33956.125	91.0449472	0.24183934	20968.59145	0.617520151	34046	1.751889585	2.523360876	158876.0484	1.733028545	0.353853321	21.19132309	8.515722088	0.262933825	2.123376681	2.074652046	1.054850996	7.460871092	0.152801605	2.16021097	2.447271005	158876.0484	0.379158067	0.157782908	8.031497845	54.15267404	4.210823502	2.006526876	0.99552103	0.323857127	0.582842401	1.323971487	0.594964056	0.754927502
patient_54	71	1	2	0	0	785	2	0.614781433	0.058154108	4.868015399	83.70888313	66	87.00574694	93.30058949	93.30594836	14142	51.46266711	0.317345641	8911.66411	0.630155856	14219	1.449853808	7.384908444	332674.8708	2.183473397	2.756336371	10.62143394	26.3667074	2.087824701	3.755296942	2.793164549	1.145297753	25.22140965	1.176851732	4.836993139	2.469509987	332674.8708	0.314003834	9.2942475	6.632871775	1154.255706	83.30472858	10.9222891	4.072421011	0.459946603	1.142877659	2.015136181	2.495144433	0.678876811
patient_55	39	0	2	1	1	789	1	0.691416224	0.044405245	8.274448138	186.339434	180.0249983	198.1236987	192.3460423	208.2810601	127465.9583	128.8381078	0.197358292	62061.8747	0.486889798	127654	2.474602221	4.814059324	1704088.464	2.970064232	1.149449046	4.840447765	8.785365515	0.732538072	3.525381332	3.355539839	1.345833691	7.439531824	0.485186148	3.653666088	1.136594003	1704088.464	0.155279181	0.920962347	29.13689857	902.150434	53.25928622	13.86693753	2.202663968	0.717229743	0.930224532	1.702840668	1.156475571	0.667292188
patient_9	37	1	2	1	1	890	1	0.812172277	0.056988899	2.583910427	45.34059189	43	52.0096145	53.45091206	54.41507144	2919.125	36.82437176	0.289980667	3406.305078	1.166892503	2954	1.460554254	2.385477653	10605.54499	3.32316009	0.448776508	3.882678928	3.379901089	0.279769372	1.860464478	1.790172855	1.260706891	2.119194197	0.188808008	1.894790723	1.00425044	10605.54499	0.119193236	0.128903813	27.13800943	2228.111512	130.7212959	20.69233406	4.757457661	0.606853185	1.454365464	2.149262824	2.22534905	0.575066108
[truncated: 3,520 more columns]
